# Supplementary material for: Effect of pregravid obesity on perinatal outcomes in singleton pregnancies following in vitro fertilization and the weight-loss goals to reduce the risks of poor pregnancy outcomes: A retrospective cohort study
Source: PLoS One. 2020 Feb 13;15(2):e0227766. doi: 10.1371/journal.pone.0227766 (PMC7027660; doi:10.1371/journal.pone.0227766)
Supplement: S1 Data — (XLS) [file pone.0227766.s001.xls]

## Sheet: Sheet1
Age	type of COH	Reason	Pregnancy outcomes	AFI	AFI	Placental Abruption	NRDS	PTB	PPROM	PPH	PTB	Macrosomia	BW	Congenital Anomalies	NICU	PP	HDOP	GDM	CS
36	1	3	1	0	0	0	0	0	0	1	0	0	3000	0	0	0	0	1	1
33-35	1	2	1	0	0	0	0	0	0	0	0	0	3550	0	0	0	0	0	1
33-35	1	3	1	0	0	0	0	0	0	0	0	1	5300	0	0	0	0	0	1
20-22	5	3	1	0	0	0	0	0	0	0	0	0	3100	0	0	0	0	0	1
33-35	1	2	1	0	0	0	0	0	0	0	0	0	3250	0	0	1	0	0	1
33-35	1	3	1	1	0	0	0	0	1	0	1	0	2300	0	0	0	0	0	1
33-35	1	1	1	0	0	0	0	0	0	0	1	0	1800	0	0	0	0	0	0
33-35	1	2	1	0	0	1	0	0	1	0	1	0	2450	0	1	0	0	0	1
33-35	5	1	1	0	0	0	0	0	0	0	0	1	4300	0	0	0	0	0	1
33-35	4	2	1	0	0	0	0	0	0	0	0	0	3850	0	0	0	0	0	1
33-35	1	2	1	0	0	0	0	0	0	0	0	0	3000	0	0	0	0	0	1
33-35	1	1	1	0	0	0	0	0	0	0	1	0	2600	0	0	1	1	0	1
33-35	4	2	1	0	0	0	0	0	0	0	0	0	3500	0	0	0	0	0	1
33-35	4	4	1	0	0	0	0	0	0	0	0	0	3290	0	0	0	0	0	0
33-35	1	2	1	0	0	0	0	0	0	0	0	0	3700	0	0	0	0	0	1
33-35	1	3	1	0	0	0	1	0	0	0	0	0	3600	0	0	0	0	0	1
33-35	1	2	1	0	0	0	0	0	0	0	0	0	3200	0	1	0	0	0	1
33-35	1	4	1	0	0	0	0	0	0	0	0	0	3300	0	0	0	0	0	1
33-35	4	1	1	0	0	0	0	0	0	0	0	0	3500	0	0	1	0	0	1
33-35	1	6	1	0	0	0	0	0	0	0	0	0	3800	1	0	0	0	0	1
33-35	4	2	1	0	0	0	0	0	0	0	0	1	4150	0	0	0	0	0	1
33-35	3	2	1	0	0	0	0	0	0	0	0	0	3400	0	0	0	0	0	1
33-35	1	2	1	0	0	0	0	0	0	0	0	0	3200	0	0	0	0	0	1
33-35	5	2	1	0	0	0	0	0	0	0	0	0	3400	0	0	0	0	0	0
20-22	1	2	1	0	0	0	0	0	0	0	0	0	3050	0	1	0	0	0	1
33-35	1	2	1	0	0	0	0	0	0	0	0	0	3300	0	0	0	0	0	1
33-35	1	2	1	0	0	0	0	0	0	0	0	0	3150	0	0	0	1	0	1
33-35	1	2	1	0	0	0	0	0	0	0	0	0	3850	0	0	0	0	0	1
33-35	4	5	1	0	0	0	0	0	0	0	0	0	3550	0	0	0	0	0	1
33-35	1	2	1	0	0	0	0	0	0	0	0	0	3450	0	0	0	0	0	1
33-35	1	1	1	0	0	0	0	0	0	0	0	0	3400	0	0	0	0	0	1
33-35	1	2	1	0	0	0	0	0	0	0	0	1	4100	0	0	0	0	0	1
33-35	5	2	1	0	0	0	0	0	0	0	0	0	3600	0	0	0	0	0	1
33-35	1	2	1	0	0	0	0	0	0	0	0	1	4050	0	0	0	0	1	1
33-35	5	3	1	0	0	0	0	0	0	0	0	0	3580	0	0	0	0	0	1
33-35	4	2	1	0	0	0	0	0	0	0	0	0	3500	0	0	0	0	0	1
20-23	5	1	1	0	0	0	0	0	0	0	0	0	2800	0	0	0	0	0	1
33-35	1	2	1	0	0	0	0	0	0	0	0	0	3850	0	0	0	0	0	0
33-35	1	5	1	0	0	0	0	0	0	0	0	0	3600	0	0	0	0	0	1
33-35	1	2	1	0	0	0	0	0	0	0	1	0	2600	0	0	0	0	0	1
33-35	4	2	1	0	0	0		0	0	0	0	0	2950	0	0	0	0	0	1
33-35	1	1	1	0	0	0	0	0	0	0	0	0	3100	0	0	0	0	0	0
20-23	1	6	1	0	0	0	0	0	0	0	0	1	4250	0	0	0	1	0	1
33-35	1	2	1	0	1	0	0	0	0	0	0	0	3700	0	0	0	0	0	1
33-35	5	2	1	0	0	0	0	0	0	0	0	0	3150	0	0	0	0	0	1
33-35	4	2	1	0	0	0	0	0	0	0	0	0	3150	1	0	0	1	0	1
33-35	1	6	1	0	0	0	0	0	0	0	0	0	3750	0	0	0	1	0	1
33-35	1	2	1	0	1	0	0	0	0	0	0	0	3300	0	0	0	0	0	1
33-35	1	2	1	0	0	0	0	0	0	0	0	0	3300	0	0	0	0	0	1
33-35	1	5	1	0	0	0	0	0	0	0	0	0	3850	0	0	0	0	0	1
20-22	1	2	1	0	0	0	0	0	0	0	0	0	2950	0	0	1	0	0	1
33-35	1	4	1	0	0	0	0	0	0	0	0	0	3000	0	0	0	0	0	1
33-35	1	2	1	0	0	0	1	0	0	0	0	0	3150	0	0	0	0	0	1
33-35	4	6	1	0	0	0	0	0	0	0	1	0	3000	0	0	0	0	0	0
33-35	1	3	1	0	0	0	0	0	0	0	0	1	4000	0	0	0	0	0	1
33-35	5	2	1	0	0	0	0	0	0	0	0	0	3600	0	0	0	0	0	0
33-35	1	2	1	0	0	0	0	0	0	0	0	0	3100	0	0	0	0	0	0
33-35	4	2	1	0	0	0	0	0	0	0	0	0	3650	0	0	0	0	0	1
33-35	5	2	1	0	0	0	0	0	0	0	0	0	3420	0	0	0	0	0	1
33-35	5	2	1	0	0	0	0	0	0	0	0	0	3100	0	0	0	0	0	1
33-35	1	2	1	0	0	0	0	0	0	0	0	0	3200	0	0	0	0	0	1
20-23	5	1	1	0	0	0	0	0	0	0	0	0	3800	0	0	0	0	0	0
33-35	4	2	1	0	0	0	0	0	0	0	0	1	4300	0	0	0	1	0	1
33-35	3	2	1	0	0	0	0	0	0	0	0	0	3300	0	0	0	0	0	1
33-35	1	2	1	0	0	0	0	0	0	0	0	0	3730	0	0	0	0	0	0
20-23	5	1	1	0	0	0	0	0	0	0	0	0	3000	0	0	0	0	0	1
20-22	1	1	1	0	1	0	0	0	0	0	0	0	3500	0	1	0	0	0	1
33-35	5	2	1	0	0	0	0	0	0	0	0	0	3300	0	0	0	0	0	1
20-22	1	2	1	0	0	0	0	0	0	0	0	0	3850	0	0	0	0	0	1
33-35	1	2	1	0	0	0	0	0	0	0	0	1	4000	0	0	0	0	0	1
33-35	1	2	1	0	0	0	0	0	0	0	0	0	3600	0	0	0	0	0	1
33-35	1	3	1	0	0	0	0	0	0	0	1	0	3800	0	1	0	0	0	0
20-23	1	3	1	0	0	0	0	0	0	0	0	0	3980	0	0	0	0	0	0
33-35	1	2	1	0	0	0	0	0	0	0	0	0	3100	0	0	0	0	0	1
33-35	4	2	1	0	0	0	0	0	0	0	0	0	3600	0	0	0	0	0	1
33-35	3	2	1	0	0	0	0	0	0	0	0	0	2850	0	0	0	0	0	1
20-23	1	2	1	0	0	0	0	0	0	0	0	0	3600	0	0	0	0	0	1
33-35	1	3	1	0	0	0	0	0	0	0	0	1	4000	0	0	0	0	0	1
33-35	4	2	1	0	0	0	0	0	0	0	1	0	2900	0	0	0	0	0	1
33-35	1	5	1	0	0	0	0	0	0	0	0	1	4000	0	0	0	0	0	1
33-35	4	6	1	0	0	0	0	0	0	0	0	0	2850	0	0	0	0	0	1
33-35	1	6	1	0	0	0	0	0	0	0	0	0	3800	0	0	0	0	0	1
33-35	1	6	1	0	0	0	0	0	0	0	0	0	3800	0	0	0	0	0	1
33-35	4	2	1	0	0	0	0	0	0	0	0	0	3150	0	0	0	0	0	0
33-35	4	2	1	0	0	0	0	0	0	0	1	0	3550	0	0	0	0	0	0
33-35	4	2	1	0	0	0	0	0	0	0	1	0	2600	0	0	0	0	0	1
33-35	1	2	1	0	0	0	0	0	0	0	0	0	2900	0	1	0	0	0	1
33-35	5	2	1	0	0	0	0	0	0	1	0	1	4000	0	0	0	0	0	1
33-35	1	2	1	0	1	0	0	0	0	0	0	0	3200	0	0	0	0	0	1
33-35	1	2	1	0	0	0	0	0	0	0	0	0	3800	0	0	0	0	0	0
33-35	1	2	1	0	0	0	0	0	0	0	0	1	4400	0	0	0	0	0	1
33-35	1	1	1	0	0	0	0	0	0	0	0	0	3400	0	0	0	0	0	0
33-35	1	2	1	0	1	0	1	0	0	0	0	0	3650	0	0	0	0	0	1
20-23	1	2	1	0	0	0	0	0	0	0	0	0	3650	0	0	0	0	0	1
33-35	1	2	1	0	0	0	0	0	0	0	0	0	3300	0	0	0	0	0	1
33-35	4	2	1	0	0	0	0	0	0	0	0	0	3700	0	0	0	0	0	1
33-35	5	2	1	0	0	0	0	0	0	0	0	0	3900	1	0	0	0	0	1
33-35	5	3	1	0	0	0	0	0	0	0	0	0	3300	0	0	0	0	0	0
33-35	4	2	1	0	0	0	1	0	0	0	0	0	3200	0	0	0	0	0	1
33-35	1	2	1	0	1	0	0	0	0	0	0	0	2950	0	1	0	0	0	0
33-35	5	2	1	0	0	0	0	0	0	0	0	0	2900	0	0	0	0	0	1
33-35	5	3	1	0	0	0	0	0	0	0	0	0	3900	0	0	0	0	0	1
33-35	1	3	1	0	0	0	0	0	0	0	0	0	3850	0	0	0	0	0	1
33-35	4	3	1	0	0	0	0	0	0	0	0	1	4200	0	0	0	1	0	0
33-35	1	3	1	0	0	0	0	0	0	0	0	0	3000	0	0	0	0	0	0
33-35	1	5	1	0	0	0	0	0	0	0	0	0	2700	0	0	0	0	0	1
33-35	1	2	1	0	1	0	0	0	0	0	0	0	3040	0	0	0	1	0	1
33-35	1	4	1	0	0	0	0	0	0	0	1	0	2300	0	1	0	0	1	1
33-35	1	1	1	0	0	0	0	0	0	0	0	0	3250	0	0	0	0	1	1
20-23	1	3	1	0	0	0	0	0	0	0	0	0	3400	0	0	0	0	1	1
33-35	4	2	1	0	1	0	0	0	0	0	0	0	3000	0	0	0	0	0	1
33-35	1	3	1	0	0	0	0	0	0	0	1	0	2300	0	1	0	1	0	0
33-35	1	2	1	0	0	0	0	0	0	0	0	0	3600	0	0	0	0	0	1
33-35	5	2	1	0	0	0	0	0	0	0	0	0	3000	0	0	0	0	0	1
33-35	1	4	1	0	0	0	0	0	0	0	0	0	3200	0	0	0	0	0	1
33-35	4	6	1	0	0	0	0	0	0	0	0	0	3500	0	0	1	0	0	1
33-35	1	2	1	0	0	0	0	0	0	0	0	0	3400	0	0	0	0	0	1
33-35	4	6	1	0	0	0	0	0	0	0	0	0	3700	0	0	0	0	0	1
33-35	4	2	1	0	0	0	0	0	0	0	0	0	3500	0	0	0	0	0	1
33-35	4	2	1	0	0	0	0	0	0	0	0	1	4000	0	0	0	0	0	0
33-35	1	2	1	0	0	0	0	0	0	0	0	0	3500	0	0	0	0	0	1
33-35	4	4	1	1	0	0	0	0	0	0	0	0	3700	0	0	0	0	0	1
33-35	1	2	1	0	0	0	0	0	0	0	0	1	4000	0	0	0	0	0	0
33-35	1	2	1	0	0	0	0	0	0	0	1	0	3300	0	0	0	0	1	1
33-35	4	2	1	0	0	0	0	0	0	0	0	0	2700	0	0	0	0	0	1
33-35	1	2	1	0	0	0	0	0	0	0	0	0	2850	0	0	0	0	1	1
33-35	1	2	1	0	0	0	0	0	0	0	0	0	3500	0	0	0	0	0	0
20-22	1	2	1	0	0	0	1	0	0	0	0	0	3000	0	0	0	0	0	1
33-35	1	5	1	0	0	0	0	0	0	1	0	0	3235	0	0	0	0	0	1
33-35	4	2	1	0	0	0	0	0	0	0	0	0	3330	0	0	0	0	0	1
33-35	5	2	1	0	0	0	0	0	0	0	0	0	3950	0	0	0	0	0	1
33-35	1	2	1	0	0	0	0	0	0	0	0	0	3010	0	0	0	0	0	0
33-35	1	2	1	0	0	0	1	0	0	0	0	1	4050	0	0	0	0	0	1
33-35	1	3	1	0	0	0	0	0	0	0	0	0	3800	0	0	0	0	0	0
33-35	1	5	1	0	0	0	0	0	0	0	0	0	3210	0	0	0	0	1	0
33-35	1	1	1	0	0	0	0	0	0	0	0	0	3050	0	0	0	0	0	1
33-35	1	4	1	0	0	0	0	0	0	0	0	1	4500	0	0	0	0	0	1
33-35	1	3	1	0	0	0	1	0	0	0	0	0	3300	0	0	0	0	1	1
33-35	1	1	1	0	0	0	0	0	0	0	0	0	3600	0	0	0	0	0	1
20-23	1	2	1	0	1	0	0	0	0	0	1	0	2250	0	1	1	0	0	1
33-35	5	3	1	0	0	0	0	0	0	0	0	0	3900	0	0	0	0	0	1
20-23	1	2	1	0	0	0	0	0	0	0	0	1	4000	0	0	0	0	0	1
33-35	4	2	1	0	0	0	0	0	0	0	0	0	3900	0	0	0	0	0	1
33-35	1	6	1	0	0	0	0	0	0	0	0	0	3200	0	0	0	0	0	1
33-35	1	2	1	0	0	0	0	0	0	0	0	1	4100	0	0	0	0	0	1
33-35	4	2	1	0	0	0	0	0	0	0	0	0	3700	0	0	0	0	0	1
33-35	1	2	1	0	0	0	0	0	0	0	0	0	3500	0	0	0	0	0	0
33-35	4	1	1	0	0	0	0	0	0	0	0	0	3200	0	0	0	0	0	1
33-35	1	5	1	0	0	0	0	0	0	0	0	0	3300	0	0	0	0	0	1
33-35	5	3	1	0	0	0	0	0	0	0	0	0	3500	0	0	0	0	0	1
33-35	4	2	1	0	0	0	0	0	0	0	0	0	3400	0	0	0	0	0	1
20-23	4	1	1	0	0	0	0	0	0	1	0	0	3800	0	1	0	0	0	0
33-35	4	2	1	0	0	0	0	0	0	0	0	0	3750	0	0	0	0	0	1
33-35	4	2	1	0	0	0	0	0	0	0	0	0	3000	0	0	0	0	0	1
33-35	1	2	1	0	0	0	0	0	0	0	0	0	3000	0	0	0	0	0	0
33-35	4	2	1	0	0	0	0	0	0	0	0	0	2900	0	0	1	0	0	1
33-35	1	1	1	0	0	0	0	0	0	0	0	1	4000	0	0	0	0	0	1
33-35	1	2	1	0	0	0	0	0	0	0	0	0	3000	0	0	0	0	0	0
33-35	1	5	1	0	0	0	0	0	0	0	0	1	4100	0	0	0	0	0	1
33-35	1	2	1	0	0	0	0	0	0	0	0	0	3300	0	0	0	0	0	0
33-35	5	1	1	0	0	0	0	0	0	0	0	0	3300	0	0	0	0	0	0
33-35	1	2	1	0	0	0	0	0	0	0	0	0	3250	0	0	0	0	1	1
33-35	5	3	1	0	0	0	0	0	0	0	0	0	3150	0	0	0	0	0	1
33-35	1	2	1	0	0	0	0	0	0	0	0	0	3700	0	0	0	0	0	1
33-35	4	2	1	0	0	0	0	0	0	0	0	0	3300	0	0	0	0	0	1
33-35	1	2	1	0	0	0	0	0	0	0	0	0	3600	0	0	0	0	0	1
33-35	4	2	1	0	0	0	0	0	0	0	0	0	3350	0	0	0	0	0	0
20-23	1	6	1	0	0	0	0	0	0	0	0	0	3900	0	0	0	0	0	0
33-35	1	2	1	1	0	0	0	0	0	0	0	1	4330	0	0	0	0	0	1
33-35	1	1	1	0	0	0	0	0	0	0	0	0	3000	0	1	0	0	0	1
33-35	1	2	1	0	0	0	0	0	0	0	0	0	3400	0	0	0	0	0	0
33-35	1	2	1	0	0	0	0	0	0	0	0	0	3350	0	0	0	0	0	1
33-35	1	2	1	0	0	0	0	0	0	0	0	0	3580	0	0	0	0	0	1
33-35	4	2	1	0	0	0	0	0	0	0	0	0	3200	1	0	0	0	0	1
33-35	1	2	1	0	0	0	0	0	0	0	1	0	3500	0	0	0	0	0	1
33-35	5	2	1	0	0	0	0	0	0	0	0	1	4230	0	0	0	0	0	1
33-35	1	5	1	0	0	0	0	0	0	0	0	0	2700	0	0	0	0	0	1
33-35	1	2	1	0	0	0	0	0	0	0	0	0	3710	0	0	0	0	0	1
33-35	1	2	1	0	0	0	0	0	0	0	0	0	3700	0	0	0	0	0	1
33-35	1	4	1	0	0	0	0	0	0	0	0	0	3300	0	0	0	0	0	1
33-35	1	6	1	0	0	0	0	0	0	0	0	1	4000	0	0	0	0	0	1
33-35	5	4	1	0	0	0	0	0	0	0	0	0	3300	0	0	0	0	0	1
33-35	1	2	1	0	0	0	0	0	0	0	0	0	3850	0	0	0	0	0	1
33-35	4	2	1	0	0	0	1	0	0	0	0	0	2900	0	0	0	0	0	1
33-35	4	2	1	0	0	0	0	0	0	0	0	0	2800	0	0	0	0	0	1
33-35	1	2	1	0	1	0	0	0	0	0	0	0	3300	0	0	0	0	0	1
33-35	1	2	1	0	0	0	0	0	0	0	0	1	4000	0	0	0	0	0	1
33-35	3	2	1	0	0	0	0	0	0	0	1	0	3250	1	0	0	0	0	1
33-35	1	2	1	0	0	0	0	0	0	0	0	0	3400	0	0	0	0	0	1
33-35	1	3	1	0	0	0	0	0	0	0	0	0	3400	0	0	0	0	0	1
33-35	1	6	1	0	0	0	0	0	0	0	0	0	3050	0	0	0	0	0	0
33-35	4	1	1	0	0	0	0	0	0	0	0	0	3240	0	0	0	0	0	1
33-35	1	1	1	0	0	0	0	0	0	0	0	0	3000	0	0	0	0	0	0
33-35	1	1	1	0	0	0	0	0	0	0	0	0	3600	0	0	0	0	0	1
33-35	1	1	1	0	0	0	0	0	0	0	0	0	2250	0	0	0	0	0	1
33-35	5	4	1	0	0	0	0	0	0	0	0	0	3200	0	0	0	0	1	1
33-35	1	3	1	0	0	0	0	0	0	0	0	0	3700	1	0	0	0	0	1
33-35	1	2	1	0	0	0	0	0	0	0	0	0	3450	0	0	0	0	0	1
33-35	1	2	1	0	0	0	0	0	0	0	0	0	3600	0	0	0	0	0	1
33-35	1	2	1	0	0	0	0	0	0	0	0	0	3500	0	0	0	0	0	1
33-35	1	2	1	0	1	0	0	0	0	0	0	0	3100	0	0	0	0	0	1
33-35	1	1	1	0	0	0	0	0	0	0	0	0	3400	1	0	0	0	0	1
33-35	5	3	1	0	0	0	0	0	0	0	0	0	3250	0	0	0	0	0	1
33-35	3	4	1	0	0	0	0	0	0	0	0	0	2800	0	0	0	0	0	1
33-35	1	2	1	0	0	0	0	0	0	0	0	0	3200	0	0	0	0	0	1
33-35	3	2	1	0	1	0	0	0	0	0	0	0	3250	0	0	0	0	0	1
33-35	1	2	1	0	0	0	0	0	0	0	0	1	4200	0	0	0	0	0	1
33-35	4	2	1	0	0	0	0	0	0	0	1	0	2500	0	1	1	0	0	1
33-35	4	2	1	0	0	0	0	0	0	0	0	0	3550	0	0	0	0	0	0
33-35	4	4	1	0	0	0	0	0	0	0	0	0	3250	0	0	0	0	0	0
33-35	5	2	1	0	0	0	0	0	0	0	0	0	3400	0	0	0	0	0	1
33-35	4	2	1	0	0	0	0	0	0	0	0	0	3050	0	0	0	0	0	1
33-35	4	2	1	0	0	0	0	0	0	0	1	0	2300	0	1	0	0	1	1
33-35	1	2	1	0	0	0	0	0	0	0	0	0	3300	0	0	0	0	0	0
33-35	4	2	1	0	0	0	0	0	0	0	0	0	3750	0	0	0	0	0	1
33-35	4	2	1	0	0	0	0	0	0	0	0	0	3100	0	0	0	0	0	1
33-35	1	2	1	0	0	0	0	0	0	0	0	0	3100	0	0	0	0	0	1
33-35	1	2	1	0	0	0	0	0	0	0	0	0	3700	0	0	0	0	0	1
33-35	1	6	1	0	0	0	0	0	0	0	0	1	4100	0	0	0	0	0	1
20-22	1	2	1	0	1	0	0	0	0	0	0	0	2500	0	0	0	0	0	1
20-23	1	2	1	0	0	0	0	0	0	0	0	0	3000	0	0	0	0	0	0
33-35	1	2	1	0	0	0	0	0	0	0	0	0	3350	0	0	0	0	0	0
33-35	4	6	1	0	0	0	0	0	0	0	0	0	3300	0	0	0	0	0	1
33-35	4	6	1	0	0	0	0	0	0	0	0	0	3500	0	0	0	0	0	1
33-35	1	6	1	0	0	0		0	0	0	0	0	3450	0	0	0	0	0	1
33-35	4	2	1	0	0	0	0	0	0	0	0	0	3000	0	0	0	0	0	0
33-35	1	1	1	0	0	0	0	0	0	0	0	1	4140	0	0	0	0	0	1
33-35	4	2	1	0	0	0	0	0	0	0	0	0	3300	0	0	0	0	0	1
33-35	1	5	1	0	0	0	0	0	0	0	0	0	3950	0	0	0	0	0	1
33-35	1	2	1	0	0	0	0	0	0	0	0	0	3250	0	0	0	0	0	1
33-35	1	1	1	0	1	0	0	0	0	0	0	0	3100	0	0	0	0	0	1
33-35	1	2	1	0	0	0	0	0	0	0	0	0	3340	0	0	1	0	0	1
33-35	1	2	1	0	0	0	0	0	0	0	0	0	3500	1	0	0	0	0	0
33-35	4	2	1	0	0	0	0	0	0	0	0	0	2900	0	0	0	0	0	0
33-35	1	6	1	0	0	0	0	0	0	0	0	0	3000	0	0	0	0	0	1
33-35	1	3	1	1	0	0	0	0	0	0	0	0	3200	0	0	0	0	0	1
33-35	5	2	1	0	0	0	0	0	0	0	0	0	3800	0	0	0	0	0	0
20-22	5	3	1	0	0	0	0	0	0	0	0	1	4550	0	0	0	0	0	1
33-35	5	3	1	0	0	0	0	0	0	0	0	0	3050	0	0	0	0	0	1
33-35	4	3	1	0	0	0	0	0	0	0	0	0	3700	0	0	0	0	0	1
33-35	4	2	1	0	0	0	0	0	0	0	0	1	4000	0	0	0	0	0	1
33-35	1	2	1	0	0	0	0	0	0	0	0	0	3050	0	0	0	0	0	0
33-35	1	2	1	0	0	0	0	0	0	0	0	0	3940	0	0	0	0	0	0
33-35	1	2	1	0	0	0	0	0	0	0	0	1	4000	0	0	0	0	0	1
33-35	1	2	1	0	0	0	0	0	0	0	0	0	3700	0	0	0	0	1	1
33-35	1	2	1	0	0	0	0	0	0	0	0	0	3320	0	0	0	0	0	1
33-35	1	2	1	0	0	0	0	0	0	0	0	0	3500	0	0	0	0	0	1
33-35	1	4	1	0	0	0	0	0	0	0	0	0	3250	0	0	0	0	0	0
33-35	1	2	1	0	0	0	0	0	0	0	0	0	3700	0	0	0	0	0	0
33-35	1	2	1	0	0	0	0	0	0	0	0	0	3500	0	0	0	0	0	1
33-35	1	2	1	0	0	0	0	0	0	0	0	0	3520	0	0	0	0	0	1
33-35	4	5	1	0	0	0	0	0	0	0	0	0	3500	0	0	0	0	0	0
33-35	5	2	1	0	0	0	0	0	0	0	0	0	3150	0	0	0	0	0	1
33-35	1	2	1	0	0	0	0	0	0	0	0	0	3700	0	0	0	0	0	1
33-35	1	2	1	0	0	0	0	0	0	0	0	0	3200	0	0	0	0	0	1
33-35	1	6	1	0	0	0	0	0	0	0	0	0	3250	0	0	0	0	0	0
33-35	4	2	1	0	0	0	0	0	0	0	0	1	4350	0	0	0	0	0	0
33-35	4	2	1	0	0	0	0	0	0	0	0	0	3400	0	0	0	0	0	0
20-23	1	6	1	0	0	0	0	0	0	0	0	0	3600	0	0	0	0	0	0
33-35	5	2	1	0	0	0	0	0	0	0	0	0	3800	0	0	0	0	0	1
33-35	4	1	1	0	0	0	0	0	0	0	0	0	3600	0	0	0	0	0	1
20-22	5	3	1	0	0	0	0	0	0	0	0	0	3000	0	0	0	0	0	0
33-35	1	2	1	0	0	0	0	0	0	0	0	0	3650	0	0	0	0	0	1
20-23	1	5	1	0	1	0	0	0	0	0	0	0	3200	0	0	0	0	0	1
20-23	1	2	1	0	0	0	0	0	0	0	1	0	3000	0	0	0	0	0	1
33-35	1	2	1	0	0	0	0	0	0	0	0	0	3250	0	0	0	0	0	0
20-23	1	1	1	0	0	0	0	0	0	0	0	0	3300	0	0	0	0	0	0
33-35	1	4	1	0	0	0	0	0	0	0	0	0	3500	0	0	0	0	0	1
33-35	1	2	1	0	0	0	0	0	0	0	0	0	3450	0	0	0	0	0	0
33-35	1	2	1	0	0	0	0	0	0	0	0	0	3450	0	0	0	0	0	1
33-35	1	2	1	0	0	0	0	0	0	0	0	0	3600	0	0	0	1	0	1
33-35	4	2	1	0	0	0	0	0	0	0	0	0	3300	0	0	0	0	0	1
33-35	1	2	1	0	0	0	0	0	0	0	1	0	1850	0	1	0	0	1	1
33-35	1	2	1	0	0	0	0	0	0	0	0	0	3100	1	0	0	0	0	1
33-35	4	2	1	0	0	0	0	0	0	0	0	0	3600	0	0	0	0	0	1
33-35	4	6	1	0	0	0	0	0	1	0	1	0	2000	0	1	1	0	0	1
20-22	1	2	1	0	0	0	0	0	0	0	0	0	3490	0	0	0	0	0	0
33-35	1	2	1	0	0	0	0	0	0	0	0	0	3700	0	0	0	0	0	1
33-35	1	2	1	0	0	0	0	0	0	0	0	0	3150	0	0	0	0	0	0
33-35	1	1	1	0	0	0	0	0	0	0	0	0	3400	0	0	0	0	0	0
33-35	4	2	1	0	0	0	0	0	0	0	0	1	4100	0	0	0	0	0	1
33-35	4	2	1	0	0	0	0	0	0	0	0	0	3140	0	0	1	0	0	1
33-35	5	4	1	0	0	0	0	0	0	0	0	0	3000	0	0	0	0	0	1
33-35	5	1	1	0	0	0	0	0	0	0	0	0	3500	0	0	1	0	0	1
33-35	4	4	1	0	0	0	1	0	0	0	0	0	3000	0	0	0	0	0	1
33-35	4	2	1	0	0	0	0	0	0	0	0	0	3200	0	0	0	0	0	1
33-35	1	5	1	0	0	0	0	0	0	0	0	0	3500	0	0	0	0	0	1
33-35	1	1	1	0	0	0	0	0	0	0	0	0	3150	0	0	0	0	0	0
33-35	4	2	1	0	0	0	0	0	0	0	0	0	3700	0	0	0	0	0	1
33-35	1	2	1	0	0	0	0	0	0	0	0	0	2950	0	0	0	0	1	1
33-35	4	6	1	0	0	0	0	0	0	0	0	0	3600	0	0	0	1	0	0
33-35	4	2	1	0	0	0	0	0	0	0	0	0	3900	0	0	0	0	0	0
33-35	4	2	1	0	1	0	0	0	0	0	1	0	2700	0	0	0	0	1	1
33-35	1	2	1	0	0	0	0	0	0	0	0	0	3500	0	0	0	0	0	1
33-35	1	5	1	0	0	0	0	0	0	0	0	0	3400	0	0	0	0	0	0
33-35	1	2	1	0	0	0	0	0	0	0	0	0	2900	0	0	0	1	0	1
33-35	4	2	1	0	0	0	0	0	0	0	0	0	3150	0	0	0	0	0	1
33-35	1	2	1	0	0	0	0	0	0	0	0	0	3300	0	0	0	0	0	1
20-23	1	1	1	0	0	0	0	0	0	0	0	1	4010	0	0	0	0	0	1
33-35	4	2	1	0	0	0	0	0	0	0	0	0	3800	0	0	0	0	0	1
20-22	1	2	1	0	0	0	0	1	0	0	1	0	1700	0	0	0	0	0	0
33-35	1	2	1	0	0	0	0	0	0	0	0	1	4400	0	0	0	0	0	1
33-35	1	5	1	0	0	0	0	0	0	0	0	0	2900	0	0	0	1	0	0
33-35	1	2	1	0	0	0	0	1	0	0	1	0	2300	0	1	0	0	0	1
33-35	4	5	1	0	0	0	0	0	0	0	0	0	3050	0	0	0	0	0	1
33-35	1	2	1	0	0	0	0	0	0	0	0	0	3400	0	0	0	0	0	1
33-35	1	1	1	0	0	0	0	0	0	0	0	1	4120	0	0	0	0	0	0
33-35	1	2	1	0	0	0	0	0	0	0	0	0	3600	0	0	0	0	0	1
33-35	1	2	1	0	0	0	0	0	0	0	0	0	3500	0	0	0	0	0	1
33-35	1	2	1	0	0	0	0	0	0	0	0	0	3500	0	0	0	0	0	1
20-23	4	2	1	0	0	0	0	0	0	0	0	0	3250	0	0	0	0	0	1
33-35	1	4	1	0	0	0	0	0	0	0	0	0	3600	0	0	0	0	0	1
33-35	3	5	1	0	0	0	0	0	0	0	0	0	3500	0	0	0	0	0	1
33-35	1	5	1	0	0	0	0	0	0	0	0	0	3100	0	0	0	0	1	1
33-35	4	2	1	0	0	0	1	0	0	0	0	1	4000	0	0	0	0	0	1
20-23	5	5	1	0	0	0	0	0	0	1	0	1	4600	0	0	0	0	0	1
33-35	1	2	1	0	0	0	0	0	0	0	0	0	3200	0	0	0	0	0	0
33-35	1	2	1	0	0	0	0	0	0	0	0	1	4000	0	0	0	0	0	0
33-35	5	4	1	0	0	0	0	0	0	0	0	0	3550	0	0	0	0	0	1
33-35	1	4	1	0	0	0	0	0	0	0	0	0	3450	0	0	0	0	0	1
20-22	1	2	1	0	0	0	0	0	0	0	0	0	3350	0	0	0	0	0	1
33-35	5	4	1	0	0	0	0	0	1	0	1	0	2900	0	1	0	0	0	1
33-35	1	2	1	0	0	0	0	0	0	0	0	0	3300	0	0	0	0	0	1
33-35	5	5	1	0	0	0	0	0	0	0	0	0	3450	0	0	0	0	0	1
33-35	1	2	1	0	0	0	0	0	0	0	1	0	1350	0	1	0	0	0	1
33-35	1	2	1	0	0	0	0	0	0	0	0	0	3400	0	0	0	0	0	1
33-35	4	2	1	0	0	0	0	0	0	0	0	1	4000	0	0	0	0	0	1
33-35	4	2	1	0	0	0	0	0	0	0	1	0	3000	0	0	0	0	0	1
33-35	1	4	1	0	0	0	0	0	0	0	0	0	3150	0	0	0	0	0	0
33-35	1	1	1	0	0	0	0	0	0	0	0	0	3400	0	0	0	0	0	0
33-35	1	2	1	0	0	0	0	0	0	0	0	0	3200	0	0	0	0	0	1
33-35	1	2	1	0	0	0	0	0	0	0	0	0	3500	0	0	0	0	0	0
20-23	4	1	1	0	0	0	0	0	0	0	0	0	3100	0	0	0	0	0	1
33-35	5	2	1	0	0	0	0	0	0	0	0	0	3500	1	0	0	0	0	1
33-35	5	3	1	0	0	0	0	0	0	0	0	0	3650	0	1	0	0	0	0
33-35	1	2	1	0	0	0	0	0	0	0	1	0	2760	0	1	1	0	0	1
33-35	1	2	1	0	0	0		0	0	0	0	0	3100	0	0	0	0	0	1
33-35	4	2	1	0	0	0	0	0	0	0	0	0	3000	0	0	0	0	0	1
33-35	4	1	1	0	0	0	0	0	0	0	0	0	3650	0	0	0	0	0	1
33-35	4	2	1	0	0	0	0	0	0	0	0	0	3200	0	0	0	0	0	1
33-35	4	2	1	0	0	0	0	0	0	0	0	0	3750	0	0	0	0	0	1
33-35	1	2	1	0	0	0	0	0	0	0	0	1	4000	0	0	0	0	0	1
20-22	1	2	1	0	0	0	0	0	0	0	0	0	3250	0	0	0	0	0	1
33-35	1	2	1	0	0	0	0	0	0	0	0	0	3200	0	0	0	0	0	1
33-35	1	2	1	0	0	0	0	0	0	0	0	0	3000	0	0	1	0	0	1
33-35	4	6	1	0	0	0	0	0	0	0	0	1	4000	0	0	0	0	0	1
33-35	5	1	1	0	0	0	0	0	0	0	0	0	3700	0	0	0	0	0	1
33-35	4	5	1	0	0	0	0	0	0	0	0	0	2800	0	0	0	0	0	0
20-23	5	1	1	0	0	0	0	0	0	0	0	0	3000	0	0	0	0	0	0
33-35	1	2	1	0	0	0	0	0	0	0	1	0	3200	0	0	0	0	0	0
33-35	1	2	1	0	0	0	0	0	0	0	0	0	3000	1	1	0	0	0	1
33-35	5	2	1	0	0	0	0	0	0	0	0	0	3350	0	0	0	0	0	1
33-35	1	2	1	0	0	0	0	0	0	1	0	0	3850	0	0	1	0	0	1
20-23	1	1	1	0	0	0	0	0	0	0	0	0	3550	0	0	0	0	0	0
20-22	1	1	1	0	0	0	0	0	0	0	0	0	3000	0	0	0	0	0	0
33-35	1	2	1	0	0	0	0	0	0	0	0	0	3700	0	0	0	0	0	1
33-35	1	4	1	0	0	0	0	0	0	0	0	0	2700	0	0	0	0	0	1
33-35	5	2	1	0	0	0	0	0	0	0	0	0	3450	0	0	0	0	0	1
33-35	1	5	1	0	0	0	0	0	0	0	0	0	2900	0	0	0	0	0	0
20-23	5	2	1	0	0	0	0	0	0	0	0	0	3650	0	0	0	0	0	0
33-35	1	2	1	0	0	0	0	0	0	0	0	0	3000	1	0	0	0	0	0
33-35	1	4	1	0	1	0	0	0	0	0	0	0	3400	0	0	0	0	0	1
20-23	1	1	1	0	0	0	0	0	0	0	0	0	2900	0	0	0	0	0	0
33-35	1	4	1	0	1	0	0	0	0	0	0	0	2900	0	0	0	0	0	1
33-35	4	2	1	0	1	0	1	0	0	0	0	0	3300	0	0	0	0	0	1
33-35	1	3	1	0	0	0	1	0	0	0	0	0	3500	0	0	0	0	0	1
33-35	5	5	1	0	0	0	0	0	0	0	0	0	2800	0	0	0	0	0	0
33-35	1	2	1	0	0	0	0	0	0	0	0	0	2800	1	0	0	0	0	1
33-35	4	4	1	0	0	0	0	0	0	0	0	0	3300	0	0	0	0	0	1
33-35	4	2	1	0	0	0	0	0	0	0	0	0	2800	0	0	0	0	0	1
33-35	4	4	1	0	0	0	0	0	0	0	0	0	3750	0	0	0	0	0	1
33-35	1	2	1	0	0	0	0	0	0	0	0	1	4000	0	0	0	0	0	0
20-23	4	1	1	0	0	0	0	0	0	0	1	0	2300	0	0	0	0	0	1
33-35	1	5	1	0	0	0	0	0	0	0	0	0	2800	0	0	0	0	0	1
33-35	4	2	1	0	0	0	0	0	0	0	0	0	3850	0	0	0	0	0	1
33-35	1	1	1	0	0	0	0	0	0	0	0	0	3900	1	0	0	0	0	1
33-35	5	2	1	0	0	0	0	0	0	1	0	0	3650	0	0	0	0	0	0
33-35	1	2	1	0	0	0	0	0	0	0	0	0	3500	0	0	0	0	0	1
33-35	1	2	1	0	0	0	0	0	0	0	0	1	4000	0	0	0	0	0	1
33-35	5	5	1	0	1	0	0	0	0	0	0	0	3300	0	0	0	0	0	1
33-35	1	1	1	0	0	0	0	0	0	0	0	0	3600	0	0	0	0	0	0
33-35	1	2	1	0	0	0	0	0	0	0	0	0	3500	0	0	0	0	0	1
33-35	1	2	1	0	0	0	0	0	0	0	0	1	4750	0	0	0	0	0	1
33-35	1	2	1	0	0	0	0	0	0	0	0	0	3200	0	0	0	0	0	1
33-35	5	2	1	0	0	0	1	0	0	0	0	0	3200	0	0	0	0	0	1
33-35	1	4	1	0	0	0	0	0	0	0	0	0	3100	0	0	0	0	0	1
33-35	1	2	1	0	0	0	0	0	0	0	0	0	3600	0	0	0	1	0	0
33-35	4	2	1	0	0	0	0	0	0	0	0	0	3450	0	0	0	0	0	1
33-35	1	2	1	0	0	0	0	0	0	0	0	0	3285	0	0	0	0	0	1
33-35	1	2	1	0	0	0	0	0	0	0	0	0	3500	0	0	0	0	0	1
33-35	1	4	1	0	0	0	0	0	0	0	0	0	2600	0	0	0	1	0	1
20-22	1	3	1	0	0	0	0	0	0	0	0	0	2620	0	0	0	0	0	1
33-35	5	2	1	0	0	0	0	0	0	0	0	0	3400	0	0	0	1	1	1
33-35	1	5	1	0	0	0	0	0	0	0	0	0	3200	0	0	0	0	0	0
20-23	1	6	1	0	0	0	0	0	0	0	0	0	3400	1	0	0	0	0	1
33-35	1	3	1	0	0	0	0	0	0	0	0	0	2900	0	0	0	0	0	1
33-35	1	2	1	0	0	0	0	0	0	0	0	0	3500	0	0	0	0	0	1
33-35	1	1	1	0	0	0	0	0	0	0	0	0	3000	0	0	0	0	0	1
33-35	4	6	1	0	0	0	0	0	0	0	0	1	4190	0	0	0	0	0	0
33-35	1	5	1	0	0	0	0	0	0	0	0	0	3100	0	0	0	0	0	0
33-35	1	2	1	0	0	0	0	0	0	0	0	0	3600	0	0	0	0	0	1
33-35	5	2	1	0	0	0	0	0	0	0	0	0	3500	0	0	0	0	0	1
20-22	5	2	1	0	1	0	0	0	0	0	0	0	3300	0	0	0	0	0	1
33-35	1	3	1	0	0	0	0	0	0	0	0	0	2900	0	0	0	0	0	1
20-22	5	1	1	0	0	0	0	0	0	0	0	0	3300	0	0	0	0	0	1
33-35	4	2	1	0	0	0	0	0	0	0	0	0	3700	0	0	0	0	0	0
33-35	5	3	1	0	0	0	0	0	0	0	0	0	3850	0	0	0	0	0	1
33-35	1	2	1	0	0	0	0	0	0	0	0	0	3600	0	0	0	0	0	1
33-35	1	2	1	0	0	0	0	0	0	0	0	1	4100	0	0	0	0	0	0
33-35	1	3	1	0	1	0	0	0	0	0	0	1	4150	0	0	0	0	0	1
33-35	5	3	1	0	0	0	0	0	0	0	0	0	3350	0	0	0	0	0	1
33-35	1	5	1	0	0	0	0	0	0	0	0	0	2700	0	0	0	0	0	1
20-23	1	3	1	0	1	0	0	0	1	0	1	0	2050	0	0	0	0	0	1
33-35	5	2	1	0	0	0	0	0	0	0	0	0	3250	0	0	0	0	0	1
33-35	4	2	1	0	0	0	0	0	0	0	0	1	4410	0	0	0	0	0	1
33-35	1	2	1	0	0	0	0	0	0	1	1	0	3100	0	1	1	0	0	1
33-35	5	2	1	0	0	0	0	0	0	0	0	1	4900	0	1	0	0	0	1
33-35	1	2	1	0	0	0	0	0	0	0	0	0	3600	0	0	0	0	0	1
33-35	1	2	1	0	0	0	0	0	0	0	0	0	3350	0	0	0	0	0	0
33-35	1	1	1	0	0	0	0	0	0	0	1	0	3000	0	0	0	0	0	1
33-35	1	2	1	0	0	0	0	0	0	0	0	0	3640	0	0	0	0	0	1
20-23	1	2	1	0	0	0	0	0	0	0	0	0	3000	0	0	0	0	0	0
33-35	1	2	1	0	0	0	0	0	0	0	0	0	3000	0	0	0	0	0	0
33-35	4	2	1	0	0	0	0	0	0	0	0	1	4500	0	0	0	0	0	1
33-35	1	2	1	0	0	0	0	0	0	0	0	1	4500	0	0	0	0	0	1
33-35	1	2	1	0	0	0	0	0	0	0	0	0	3500	0	0	0	0	0	1
33-35	1	5	1	0	0	0	1	0	0	0	0	0	3600	0	0	0	0	0	1
33-35	5	6	1	0	0	0	0	0	0	0	0	0	3100	0	0	0	0	0	1
20-23	1	2	1	0	0	0	0	0	0	0	0	0	3900	0	0	0	0	0	1
33-35	1	3	1	0	0	0	0	0	0	0	0	0	3800	0	0	0	0	0	1
33-35	1	1	1	0	0	0	0	0	0	0	0	0	3960	0	0	0	0	0	1
33-35	1	2	1	0	0	0	0	0	0	0	0	0	3450	0	0	0	0	1	1
33-35	4	2	1	0	0	0	0	0	0	0	0	1	4200	0	0	0	0	0	1
33-35	1	3	1	0	0	0	0	0	1	0	1	0	3500	1	0	0	0	0	1
33-35	1	2	1	0	0	0	0	0	0	0	0	0	3900	0	0	0	0	0	1
33-35	1	3	1	0	0	0	0	0	0	0	0	0	3700	0	0	0	0	0	1
33-35	4	3	1	0	0	0	0	0	0	0	0	0	3600	0	0	0	0	0	1
33-35	1	2	1	0	1	0	1	0	0	0	0	0	3350	0	0	0	0	0	1
33-35	1	2	1	0	0	0	0	0	0	0	0	0	3000	0	0	0	0	0	1
33-35	1	1	1	0	0	0	0	0	0	0	0	0	3150	0	0	0	0	0	1
33-35	4	2	1	0	0	0	0	0	0	0	0	0	2900	0	0	0	0	0	1
33-35	1	1	1	0	0	0	0	0	0	0	1	0	2500	0	0	0	0	0	0
33-35	1	5	1	0	0	0	0	0	0	0	1	0	2550	0	0	0	0	0	0
33-35	1	2	1	0	0	0	0	0	0	0	0	0	3800	0	0	0	0	0	1
33-35	1	2	1	0	0	0	0	0	0	0	0	0	3600	0	0	0	0	0	1
33-35	5	2	1	0	0	0	0	0	0	0	0	1	5500	0	0	0	1	0	1
33-35	1	6	1	0	0	0	0	0	0	0	0	0	3500	0	0	0	0	1	1
33-35	1	2	1	0	0	0	0	0	0	0	0	1	4050	0	0	0	0	0	1
33-35	1	2	1	0	0	0	0	0	0	0	1	0	3050	0	0	0	0	0	1
33-35	4	2	1	0	0	0	0	0	0	0	1	0	2400	0	0	0	0	0	0
33-35	1	2	1	0	0	0	0	0	0	0	1	0	3300	0	0	0	0	0	1
33-35	1	2	1	0	0	0	0	0	0	0	0	0	3500	0	0	0	0	0	1
33-35	4	4	1	0	1	0	0	0	0	0	0	0	2660	0	0	0	1	0	1
33-35	4	2	1	0	0	0	0	0	0	0	0	0	3900	0	0	0	0	0	1
33-35	5	5	1	0	0	0	0	0	0	0	0	1	4450	0	0	0	0	0	1
33-35	4	4	1	0	0	0	0	0	0	0	0	0	3700	0	0	0	0	0	1
33-35	1	4	1	0	0	0	0	0	0	0	0	0	3550	0	0	0	0	0	1
33-35	1	2	1	1	0	0	0	0	0	0	0	0	3600	0	0	0	0	0	1
33-35	1	3	1	0	0	0	0	0	0	0	0	1	4350	0	0	0	0	0	1
20-23	5	1	1	0	0	0	0	0	0	0	0	1	4040	0	0	0	0	0	1
33-35	4	2	1	0	0	0	0	0	0	0	0	0	3500	0	0	0	0	0	0
33-35	1	1	1	0	0	0	0	0	0	0	0	0	3800	0	0	0	0	0	1
33-35	1	1	1	0	0	0	0	0	0	0	0	1	4100	0	0	0	0	0	1
33-35	1	2	1	0	0	0	0	0	0	0	0	1	4150	0	0	0	1	0	0
33-35	1	2	1	0	0	0	0	0	0	0	0	0	3400	0	0	0	0	0	0
33-35	1	2	1	0	0	0	0	0	0	0	0	1	4000	0	0	0	0	1	1
33-35	1	5	1	0	0	0	0	0	0	0	0	0	3900	0	0	0	0	0	1
33-35	1	2	1	0	0	0	0	0	0	0	0	0	3800	0	0	0	0	0	0
33-35	1	2	1	0	0	0	0	0	0	0	0	0	3700	0	0	0	0	0	1
33-35	5	2	1	0	0	0	0	0	0	0	0	0	3200	0	0	0	0	0	1
33-35	1	2	1	0	0	0	0	0	0	0	0	0	3600	0	1	0	0	0	1
33-35	1	3	1	0	0	0	0	0	0	0	1	0	2450	0	1	0	0	0	0
33-35	4	2	1	0	0	0	0	0	0	0	0	1	4200	0	0	0	0	0	1
33-35	1	3	1	0	0	0	0	0	0	0	0	0	3600	0	1	0	0	0	1
33-35	4	5	1	0	0	0	0	0	0	0	0	0	3200	0	0	0	0	0	0
33-35	5	2	1	0	0	0	0	0	1	0	1	0	3750	0	1	0	1	0	1
33-35	1	2	1	0	0	0	0	0	0	0	0	1	4300	0	0	0	1	1	1
33-35	4	2	1	0	0	0	0	0	0	0	0	0	3400	0	0	0	1	0	1
33-35	4	4	1	0	0	1	0	0	0	0	1	0	3900	0	0	0	0	0	1
33-35	1	2	1	0	0	0	0	0	0	0	0	0	3450	0	0	0	0	0	1
33-35	5	2	1	0	0	0	0	0	0	0	0	0	3800	0	0	0	0	0	1
33-35	1	2	1	0	0	0	0	0	0	0	0	0	3200	0	0	0	0	0	1
33-35	1	2	1	0	0	0	0	0	0	0	0	0	3750	0	0	0	0	0	1
33-35	1	2	1	0	0	0	0	0	0	0	0	0	3900	0	0	0	0	0	1
20-23	5	2	1	0	0	0	0	0	0	0	0	1	4100	0	0	0	1	0	1
33-35	4	2	1	0	1	0	0	0	0	0	0	0	3300	0	0	0	0	0	1
33-35	1	2	1	0	0	0	0	0	0	0	0	0	3950	0	0	0	0	0	1
20-23	1	3	1	0	0	0	0	0	0	0	0	0	2500	0	0	0	0	1	1
33-35	1	2	1	1	0	0	0	0	0	0	0	1	4500	0	0	1	0	0	1
33-35	4	2	1	0	0	0	0	0	0	0	0	1	4500	0	0	0	0	0	1
33-35	5	3	1	0	1	0	0	0	0	0	0	0	3650	0	0	0	0	0	1
33-35	1	3	1	0	0	0	0	0	0	0	0	0	3600	0	0	0	0	0	1
33-35	4	2	1	0	0	0	0	0	0	0	0	0	3800	0	0	0	0	0	1
33-35	1	1	1	0	0	0	0	0	0	0	0	1	4000	1	0	0	0	0	1
33-35	1	2	1	0	0	0	0	0	0	0	0	0	2900	0	1	0	0	0	1
33-35	1	2	1	1	0	0	0	0	0	0	0	1	4100	0	0	0	0	0	1
33-35	1	3	1	0	0	0	0	0	0	0	0	0	3100	0	0	0	0	0	0
33-35	1	2	1	0	0	0	0	0	0	0	0	1	4000	0	0	0	0	0	1
33-35	1	2	1	0	0	0	0	0	0	0	0	1	4400	0	0	0	0	0	1
33-35	1	6	1	1	0	0	0	0	0	0	0	1	4500	0	0	0	0	0	1
33-35	4	2	1	0	0	0	0	0	0	0	0	0	3900	0	0	0	0	0	1
33-35	1	4	1	0	0	0	0	0	0	0	0	0	3500	0	0	0	0	0	0
33-35	1	2	1	0	0	0	0	0	0	0	0	1	4450	0	0	0	0	0	1
33-35	1	2	1	0	0	0	0	0	0	0	0	0	2900	0	0	0	0	0	1
33-35	5	3	1	0	0	0	0	0	0	0	0	1	4550	0	0	0	0	0	1
33-35	1	2	1	0	0	0	0	0	0	0	0	0	3800	0	0	0	0	0	1
33-35	1	2	1	1	0	0	0	0	0	0	0	1	4600	0	0	0	0	0	1
33-35	4	2	1	0	0	0	0	0	1	0	1	0	3260	0	0	0	1	0	1
33-35	1	2	1	0	0	0	0	0	0	0	0	0	3700	0	0	0	0	0	1
33-35	5	3	1	0	0	0	0	0	0	0	0	1	4000	0	0	0	0	0	1
33-35	1	4	1	0	0	0	0	0	0	0	0	1	4000	0	0	0	0	0	1
33-35	1	5	1	0	0	0	0	0	0	0	0	0	3320	0	0	0	0	0	1
33-35	4	1	1	0	0	0	0	0	0	0	0	0	2600	1	0	0	0	0	1
33-35	1	1	1	0	0	0	0	0	0	0	0	1	4400	0	0	0	0	0	1
33-35	4	2	1	0	0	0	0	0	0	0	0	0	3400	0	0	0	0	0	1
33-35	4	2	1	0	0	0	0	0	0	0	0	0	3750	0	0	0	0	0	0
33-35	4	2	1	0	0	0	1	0	0	0	0	0	3600	0	0	0	0	0	1
33-35	5	2	1	0	0	0	0	0	0	0	0	0	3100	0	0	1	0	0	0
33-35	5	1	1	0	0	0	0	0	0	0	0	0	3800	0	0	0	0	0	1
33-35	5	2	1	0	0	0	0	0	0	0	0	0	3400	1	1	0	0	0	1
33-35	1	3	1	0	1	0	0	0	0	0	0	1	4300	0	0	0	0	0	1
33-35	1	3	1	0	0	0	0	0	0	0	0	0	3700	0	0	0	0	0	1
33-35	1	2	1	0	0	0	0	0	0	0	0	0	3500	0	0	0	0	0	1
33-35	1	3	1	0	0	0	0	0	0	0	0	1	4950	0	0	0	1	0	1
33-35	1	3	1	0	0	0	0	0	0	0	0	0	3200	0	0	0	0	1	1
33-35	1	2	1	0	0	0	0	0	0	0	0	0	2800	0	0	0	0	0	1
33-35	4	4	1	0	0	0	0	0	0	0	0	0	3350	0	0	0	0	0	0
33-35	1	4	1	0	1	0	0	0	0	0	0	0	3700	0	0	0	0	0	1
33-35	1	3	1	0	0	0	0	0	0	0	0	0	3400	0	0	0	0	0	1
33-35	1	1	1	0	0	0	0	0	0	0	1	1	4350	0	1	1	0	0	1
33-35	1	2	1	0	0	0	0	0	0	0	0	1	4100	1	1	0	0	0	1
33-35	4	2	1	0	0	0	0	0	0	0	0	0	3400	0	0	0	0	0	1
33-35	5	2	1	0	0	0	0	0	0	0	0	0	3050	0	0	0	1	0	1
33-35	1	2	1	0	0	0	0	0	0	0	0	1	4350	0	0	0	0	0	1
33-35	4	4	1	0	0	0	0	0	0	0	0	0	3050	0	0	0	0	0	1
33-35	5	3	1	0	0	0	0	0	0	0	0	1	4100	0	0	0	0	0	1
33-35	1	2	1	0	0	0	0	0	0	0	0	0	3600	0	0	0	0	0	1
33-35	4	2	1	0	0	0	0	0	0	0	0	0	2900	0	0	0	0	0	1
33-35	1	3	1	0	0	0	0	0	0	0	0	0	3450	0	0	0	0	0	1
33-35	1	3	1	1	0	0	0	0	0	0	0	0	3800	0	0	0	0	0	1
33-35	1	2	1	0	0	0	0	0	0	0	0	0	3450	1	0	0	1	0	0
33-35	1	2	1	0	0	0	0	0	0	0	1	0	2500	0	0	0	0	0	0
33-35	1	2	1	0	0	0	0	0	0	0	0	0	3400	0	0	0	0	0	1
33-35	1	2	1	0	0	0	0	0	0	0	1	0	3200	0	1	0	0	0	1
33-35	4	2	1	0	0	0	0	0	0	0	0	1	4250	0	0	0	0	0	1
33-35	3	2	1	0	0	0	0	0	0	0	0	0	3700	0	0	0	1	0	1
20-22	4	4	1	0	0	0	0	0	0	0	0	1	4200	0	0	0	0	0	1
33-35	4	2	1	0	0	0	0	0	0	0	0	0	3900	0	0	0	0	0	1
33-35	1	1	1	0	1	0	0	0	0	0	0	0	3000	0	0	0	0	0	1
33-35	1	2	1	0	0	0	0	0	0	0	0	0	3500	0	1	0	0	0	0
33-35	1	3	1	0	0	0	0	0	0	0	0	1	5000	0	1	0	1	0	0
33-35	1	3	1	0	0	0	0	0	0	0	0	1	4300	0	0	0	1	0	1
33-35	1	3	1	0	0	0	0	0	0	1	0	0	3150	0	0	0	0	0	0
33-35	1	1	1	0	0	0	0	0	0	0	0	0	3600	0	0	0	0	1	1
33-35	4	2	1	0	0	0	0	0	0	0	0	0	3500	0	0	0	0	0	0
33-35	5	3	1	0	0	0	0	1	1	0	1	0	1200	0	1	0	0	0	0
33-35	1	2	1	0	0	0	0	0	0	0	0	0	2900	0	1	0	0	0	0
33-35	1	2	1	0	0	0	0	0	0	0	0	0	3850	0	0	0	0	0	1
33-35	1	2	1	0	0	0	0	0	0	0	0	1	4900	0	0	0	0	0	1
33-35	1	3	1	0	0	0	0	0	0	0	0	0	3450	0	0	0	0	0	1
33-35	1	2	1	0	0	0	0	0	0	0	0	1	4800	0	0	0	0	0	1
33-35	1	3	1	0	0	0	0	0	0	0	0	0	3800	0	0	0	0	0	1
33-35	1	2	1	0	0	0	0	0	0	0	0	0	3300	0	0	0	0	0	1
20-23	1	1	1	0	1	0	0	0	0	0	0	0	3250	0	0	0	0	0	1
20-23	1	2	1	0	0	0	0	0	0	0	0	1	4200	0	0	0	0	0	1
33-35	3	3	1	0	1	0	0	0	0	0	0	0	3300	0	0	0	0	0	1
33-35	5	3	1	0	0	0	0	0	0	0	1	0	3000	0	0	0	0	1	1
33-35	1	6	1	0	0	0	0	0	0	0	0	0	3300	0	0	0	0	1	1
33-35	1	2	1	0	1	0	0	0	0	0	0	0	3860	0	0	0	0	0	1
33-35	5	2	1	0	0	0	0	0	0	0	0	0	3800	1	0	0	0	0	1
33-35	1	2	1	1	0	0	0	0	0	0	1	0	2900	1	0	0	0	0	1
33-35	1	6	1	0	0	0	0	0	0	0	0	1	4550	1	0	0	0	0	1
33-35	4	3	1	0	0	0	0	0	0	0	0	0	3650	0	0	0	0	0	0
22-25	1	1	1	0	0	0	0	0	0	0	0	0	3950	0	0	0	0	0	1
22-25	4	2	1	0	0	0	0	0	0	0	0	0	3300	0	1	0	0	1	1
22-25	4	5	1	0	0	0	0	0	0	0	0	0	2950	0	0	0	0	0	1
22-25	1	1	1	0	0	0	0	0	0	0	0	0	2800	0	0	0	0	0	1
22-25	4	2	1	0	0	0	0	0	0	0	0	0	3400	0	0	0	0	0	0
22-25	1	2	1	0	0	0	0	0	0	0	0	0	3350	0	0	0	0	0	0
22-25	1	3	1	0	0	0	0	0	0	0	0	1	4000	0	0	0	0	0	1
22-25	5	3	1	0	1	0	0	0	0	0	0	0	2500	0	0	0	0	0	1
22-25	1	2	1	0	0	0	0	0	0	0	0	0	3600	0	0	0	0	0	0
22-25	1	2	1	0	0	0	0	0	0	0	0	1	4100	0	0	0	0	0	1
22-25	4	5	1	0	0	0	0	0	0	0	0	0	3700	0	0	0	0	0	1
22-25	4	2	1	0	0	0	0	0	0	0	0	0	2600	0	0	0	0	0	1
22-25	1	1	1	0	0	0	0	0	0	0	0	1	4400	0	0	0	0	0	1
22-25	1	4	1	0	0	0	0	0	0	0	0	0	2350	0	0	0	0	0	1
22-25	3	4	1	0	0	0	0	0	0	0	1	0	2400	0	0	0	0	0	1
22-25	1	2	1	0	0	0	0	0	0	0	0	0	3100	0	0	0	0	0	1
22-25	1	5	1	0	0	0	0	0	0	0	0	0	3500	0	0	0	0	0	1
22-25	1	3	1	0	0	0	0	0	0	0	0	0	3550	0	0	0	0	0	1
22-25	5	1	1	0	0	0	0	0	0	0	0	0	3800	0	0	0	0	0	0
22-25	4	2	1	0	0	0	0	0	0	0	0	0	2600	0	0	0	0	0	1
22-25	5	2	1	0	0	0	0	0	0	0	0	0	3250	0	0	0	0	0	1
22-25	1	1	1	0	0	0	0	0	0	0	0	0	2800	0	0	0	0	0	0
22-25	1	2	1	0	0	0	0	0	0	1	0	1	4400	0	0	0	0	0	0
22-25	5	3	1	0	0	0	0	0	0	0	0	0	3600	0	0	0	0	0	1
22-25	4	2	1	0	0	0	0	0	0	0	0	0	3200	0	0	0	0	0	1
22-25	5	5	1	0	0	0	1	0	0	0	1	0	2600	1	0	0	0	0	1
22-25	1	2	1	0	0	0	0	0	0	0	0	0	3500	0	0	0	0	0	0
22-25	1	2	1	0	0	0	0	0	0	0	0	0	3800	0	0	0	0	0	1
22-25	5	1	1	0	0	0	0	0	0	0	0	0	2800	0	0	0	0	0	0
22-25	1	2	1	0	0	0	0	0	0	0	0	0	3300	0	0	0	0	0	1
22-25	5	2	1	0	0	0	0	0	0	0	0	1	4000	0	0	0	0	0	0
22-25	1	2	1	0	0	0	0	0	0	0	0	0	3600	0	0	0	1	0	1
22-25	1	2	1	0	0	0	0	0	0	0	0	0	3250	0	0	0	0	0	1
22-25	1	2	1	0	0	0	0	0	0	0	0	0	3150	0	0	0	0	0	1
22-25	1	1	1	0	0	0	0	0	0	0	0	1	4200	0	0	0	0	0	1
22-25	1	1	1	0	0	0	0	0	0	0	0	1	4500	0	0	0	0	0	1
22-25	1	2	1	0	0	0	0	0	1	0	1	0	1700	1	1	0	0	0	1
22-25	1	1	1	0	0	0	0	0	0	0	0	0	3300	0	0	0	0	0	0
22-25	1	2	1	0	0	0	0	0	0	0	0	0	3200	0	0	0	0	0	1
22-25	1	2	1	0	0	0	0	0	0	0	0	0	3400	0	0	0	0	0	1
22-25	3	4	1	0	0	0	0	0	0	0	0	0	3900	0	0	0	0	0	1
22-25	4	2	1	0	0	0	0	0	0	0	0	0	3000	0	0	0	0	0	0
22-25	1	3	1	0	1	0	0	0	0	0	0	0	3570	0	0	0	0	0	1
22-25	1	3	1	0	0	0	0	0	0	0	0	0	3500	0	0	0	0	0	1
22-25	1	2	1	0	0	0	0	0	0	0	1	0	3300	0	1	0	0	0	0
22-25	5	1	1	0	0	0	0	0	0	0	0	0	3500	0	0	0	0	0	1
22-25	1	2	1	0	0	0	0	0	0	0	1	0	3010	0	0	0	0	0	1
22-25	5	3	1	0	0	0	0	0	0	0	0	0	3600	0	0	0	0	0	1
22-25	4	1	1	0	0	0	0	0	0	0	0	0	3600	0	0	0	0	1	1
22-25	1	1	1	0	0	0	0	0	0	0	0	0	3700	0	0	0	0	0	1
22-25	1	2	1	0	0	0	0	0	0	0	0	0	3250	0	0	0	0	0	1
22-25	1	1	1	0	0	0	0	0	0	0	0	0	3250	0	0	0	0	0	1
22-25	1	2	1	0	0	0	0	0	0	0	0	0	3400	0	0	0	0	0	1
22-25	5	2	1	0	0	0	0	0	0	0	0	0	3650	0	0	0	0	0	1
22-25	1	3	1	0	0	0	0	0	0	0	0	0	3500	0	0	0	0	0	1
22-25	1	1	1	0	0	0	0	0	0	0	0	0	3700	0	0	0	0	0	1
22-25	1	5	1	0	0	0	0	0	0	0	0	0	3950	0	0	0	0	0	1
22-25	1	2	1	0	0	0	0	0	0	0	0	1	4450	1	0	0	0	0	1
22-25	1	3	1	0	0	0	0	0	0	0	0	1	4000	0	0	0	0	0	1
23-26	5	3	1	0	0	0	0	0	0	0	0	0	3500	0	0	0	0	0	1
23-26	1	2	1	0	0	0	0	0	0	0	0	1	4100	0	0	0	0	0	1
23-26	1	1	1	0	0	0	0	0	0	0	0	0	3100	0	0	0	0	0	1
23-26	5	3	1	0	0	1	0	0	0	0	0	0	3800	1	0	0	1	0	1
23-26	1	2	1	0	1	0	0	1	1	0	1	0	1950	0	1	0	0	0	1
23-26	1	2	1	0	0	0	0	0	0	0	0	0	3600	0	0	0	0	0	1
23-26	1	3	1	1	0	1	0	0	0	0	1	1	4200	1	1	0	1	0	1
23-26	1	6	1	0	0	0	0	0	0	0	0	0	3500	0	0	0	0	0	0
23-26	1	3	1	0	0	0	0	0	0	0	0	0	3600	0	0	0	0	0	1
23-26	1	2	1	0	0	0	0	0	0	0	0	1	4300	0	0	0	0	0	0
23-26	1	2	1	0	0	0	0	0	0	0	0	0	3700	0	0	0	0	0	1
23-26	5	3	1	0	0	0	0	0	0	0	0	1	4400	0	1	0	0	0	1
23-26	1	3	1	0	0	0	0	0	0	0	0	1	4500	0	0	0	0	0	1
23-26	1	1	1	0	0	0	0	0	0	0	0	0	3500	0	0	0	1	0	1
23-26	1	2	1	0	0	0	1	0	0	0	0	0	3600	0	0	0	0	0	1
23-26	4	5	1	0	0	0	0	0	0	0	0	0	3800	0	0	0	0	0	1
23-26	1	3	1	0	0	0	0	0	0	0	0	1	4000	0	0	0	0	0	1
23-26	1	1	1	0	0	0	1	0	0	0	0	0	3750	0	0	0	0	0	1
23-26	5	6	1	0	0	0	0	0	0	0	0	0	3000	0	0	0	0	0	0
23-26	1	1	1	0	0	0	0	0	0	0	0	0	3300	0	0	0	0	0	1
23-26	1	6	1	0	0	0	0	0	0	0	0	0	3160	1	0	0	0	0	0
23-26	5	3	1	0	0	0	0	0	0	0	0	1	4700	0	0	0	0	0	1
23-26	5	1	1	0	0	0	0	0	0	0	0	0	3500	0	0	0	0	0	0
23-26	1	3	1	0	0	0	0	0	0	0	0	0	3450	0	0	0	0	0	1
23-26	5	2	1	0	0	0	0	0	0	0	0	1	4000	0	0	0	0	0	1
23-26	1	1	1	0	0	0	0	0	0	0	0	0	3700	0	0	0	0	0	1
23-26	1	1	1	0	0	0	0	0	0	0	0	0	3830	0	0	0	0	0	1
23-26	1	3	1	0	0	0	0	0	0	0	0	0	3100	0	0	0	0	0	0
23-26	4	2	1	0	0	0	0	0	0	0	0	0	2600	0	0	0	0	0	1
23-26	5	3	1	0	0	0	0	0	0	0	0	0	3800	0	0	0	0	0	1
23-26	1	3	1	0	0	0	0	0	0	0	0	0	3600	0	0	1	1	1	1
23-26	1	2	1	0	0	0	0	0	0	0	0	0	3650	0	0	0	0	0	1
23-26	1	3	1	0	0	0	0	0	0	0	0	0	3150	0	0	0	0	0	1
23-26	4	2	1	0	0	0	0	0	0	0	0	0	3250	0	0	0	0	0	1
23-26	4	2	1	0	0	0	0	0	0	0	0	0	3885	0	0	0	0	0	1
23-26	4	2	1	0	0	0	0	0	0	0	1	0	2630	0	0	0	1	0	1
23-26	1	2	1	0	0	0	0	0	0	0	0	1	4200	0	0	0	0	0	1
23-26	1	2	1	0	0	0	0	0	0	0	0	1	4000	0	0	0	0	0	1
23-26	5	2	1	0	0	0	0	0	0	0	1	0	2700	0	1	0	0	0	0
23-26	1	2	1	0	0	0	0	0	0	0	0	0	3500	0	0	0	0	0	1
23-26	1	1	1	0	0	0	0	0	0	0	0	0	3900	0	0	0	0	0	0
23-26	1	1	1	0	0	0	0	0	0	0	0	0	3700	0	0	0	0	0	1
23-26	1	1	1	0	0	0	0	0	0	0	0	0	3200	0	0	0	0	0	1
23-26	1	2	1	0	0	0	0	1	0	0	1	0	2000	0	0	0	0	0	1
23-26	1	2	1	0	0	0	0	0	0	0	0	0	3800	0	0	0	0	0	1
23-26	5	2	1	0	0	0	0	0	0	0	0	0	2700	0	0	0	0	0	1
23-26	5	2	1	0	0	0	0	0	0	0	0	0	3550	0	0	0	0	0	1
23-26	4	4	1	0	0	0	0	0	0	0	0	0	3450	1	0	0	0	0	1
23-26	1	2	1	0	0	0	0	0	0	0	0	1	4400	0	0	0	0	0	0
23-26	5	1	1	0	0	0	0	0	0	0	0	1	4300	0	0	0	0	0	0
23-26	1	2	1	0	0	0	0	0	0	0	0	1	4400	0	0	0	0	0	1
23-26	4	6	1	0	0	0	1	0	0	0	0	0	3600	0	0	0	0	0	1
23-26	1	2	1	0	0	0	0	0	0	0	0	0	3600	0	0	0	0	0	1
23-26	1	3	1	0	0	0	0	0	0	0	0	0	3250	0	0	0	0	0	1
23-26	1	2	1	0	0	0	0	0	0	0	0	0	3400	0	0	0	0	0	0
23-26	1	2	1	0	0	0	0	0	0	0	0	0	3500	0	0	0	0	0	1
23-26	4	2	1	0	0	0	0	0	0	0	0	0	3960	0	0	0	0	0	0
23-26	1	3	1	0	0	0	0	0	0	0	0	0	3500	0	0	1	0	0	1
23-26	1	2	1	0	0	0	0	0	0	0	0	0	2950	0	0	0	0	0	1
23-26	1	1	1	0	0	0	0	0	0	0	0	1	4300	0	0	0	0	0	1
23-26	1	3	1	0	0	0	0	0	0	0	1	0	3200	0	0	0	0	1	1
23-26	5	3	1	0	0	0	0	0	0	0	0	0	3250	0	0	0	0	0	1
23-26	4	2	1	0	0	0	0	0	0	0	0	1	4310	0	0	0	1	0	1
23-26	1	1	1	0	0	0	0	0	0	0	0	0	3300	0	0	0	0	0	1
23-26	5	3	1	0	0	0	0	0	0	0	0	0	3750	0	0	0	0	0	1
23-26	4	1	1	0	0	0	0	0	0	0	0	0	2900	1	0	0	0	0	1
23-26	5	2	1	0	0	0	0	0	0	0	0	0	3880	1	0	0	0	0	1
23-26	4	2	1	0	0	0	0	0	0	0	0	0	3300	0	0	0	0	0	1
23-26	1	2	1	0	0	0	0	0	0	0	0	0	3550	0	0	0	0	0	0
23-26	1	2	1	0	0	0	0	0	0	0	0	0	3250	1	0	0	0	0	1
23-26	1	2	1	0	0	0	0	0	0	0	0	1	4270	0	0	0	0	0	1
23-26	4	6	1	0	0	0	0	0	0	0	0	0	3300	0	0	0	0	0	0
23-26	1	2	1	0	0	0	0	0	0	0	0	0	3700	0	0	0	0	0	1
23-26	1	1	1	0	0	0	0	0	1	0	1	0	3000	1	0	1	0	0	1
23-26	1	2	1	0	0	0	0	0	0	0	1	0	3050	0	0	0	0	0	0
23-26	1	6	1	0	0	0	0	0	0	0	0	0	3100	0	0	0	0	0	0
23-26	1	2	1	0	0	0	0	0	0	0	0	0	3300	0	0	0	0	0	1
23-26	1	3	1	0	0	0	0	0	0	0	0	0	3350	0	0	0	0	0	1
23-26	1	4	1	0	0	0	0	0	0	0	0	0	3200	0	0	0	0	0	0
23-26	1	2	1	0	0	0	0	0	0	0	0	0	3700	0	0	0	0	0	1
23-26	4	1	1	0	0	0	0	0	0	0	0	0	3400	0	0	0	0	0	1
23-26	4	5	1	0	0	0	0	0	0	0	0	0	3700	0	0	0	0	0	1
23-26	1	2	1	0	0	0	0	0	0	0	0	0	3250	0	0	0	0	0	1
23-26	1	3	1	0	0	0	0	0	0	0	0	0	3400	0	0	0	0	0	1
23-26	1	2	1	0	0	0	0	0	0	0	0	1	4160	0	0	0	0	0	0
23-26	1	3	1	0	0	0	0	0	0	0	0	0	3900	0	0	0	0	0	1
23-26	1	6	1	0	0	0	0	0	0	0	0	0	3700	0	0	0	0	0	0
23-26	1	2	1	0	0	0	0	0	0	0	0	0	3350	0	0	0	0	0	1
23-26	1	2	1	0	0	0	0	0	0	0	0	0	3700	0	0	0	0	0	1
23-26	5	5	1	1	0	0	0	0	0	0	1	0	2400	0	0	0	0	0	1
23-26	1	2	1	1	0	0	0	0	0	0	0	0	3950	0	0	0	0	0	1
23-26	1	2	1	0	0	0	0	0	0	0	0	0	2700	0	0	0	0	0	0
23-26	1	2	1	0	0	0	0	0	0	0	0	0	3800	0	0	0	0	0	0
23-26	1	3	1	0	0	0	0	0	0	0	0	0	3600	0	0	0	0	0	1
23-26	1	1	1	0	0	0	0	0	0	0	0	0	3400	0	0	0	0	0	0
23-26	4	2	1	0	0	0	0	0	0	0	0	0	3900	0	0	0	0	0	1
23-26	1	2	1	0	0	0	0	0	0	0	0	0	3200	0	0	1	0	0	1
23-26	1	3	1	0	0	0	0	0	0	0	0	0	3500	0	0	0	0	0	1
23-26	5	2	1	0	0	0	0	0	0	0	0	0	3700	0	0	0	1	0	0
23-26	4	2	1	0	0	0	0	0	0	0	0	0	3000	0	0	0	0	0	1
23-26	5	1	1	0	0	0	0	0	0	0	0	0	3500	0	0	0	0	0	0
23-26	1	3	1	0	0	0	0	0	0	0	0	0	3550	0	0	0	0	0	1
23-26	1	3	1	0	0	0	0	0	0	0	0	0	3500	0	0	0	0	1	1
23-26	1	1	1	0	0	0	1	0	0	0	0	0	3350	1	0	0	0	0	1
23-26	1	5	1	0	0	0	0	0	0	0	0	0	3250	0	0	0	0	0	1
23-26	1	2	1	0	0	0	0	0	0	0	0	0	3250	0	0	0	0	0	1
23-26	1	2	1	0	0	0	0	0	0	0	0	0	2700	0	0	0	0	0	1
23-26	1	2	1	0	0	0	0	0	0	0	0	0	3400	0	0	0	0	0	1
23-26	1	2	1	0	0	0	0	0	0	0	0	1	4450	0	0	0	0	0	1
23-26	1	1	1	0	0	0	0	0	0	0	0	0	3000	0	0	0	0	0	0
23-26	1	2	1	0	0	0	0	0	0	0	0	0	3600	0	0	0	0	0	1
23-26	1	1	1	0	0	0	0	0	0	0	0	0	3300	0	0	0	0	0	0
23-26	1	3	1	0	0	0	0	0	0	0	0	0	2800	0	1	0	1	0	0
23-26	1	2	1	0	0	0	0	0	0	0	0	0	3100	0	0	0	0	0	1
23-26	1	3	1	0	0	0	0	0	0	0	0	0	3400	0	0	0	0	0	1
23-26	4	2	1	0	0	0	0	0	0	0	0	0	3600	0	0	0	0	0	0
23-26	1	1	1	0	0	0	0	0	0	0	0	0	3300	0	0	0	0	0	1
23-26	1	2	1	0	1	0	0	0	0	0	0	0	3200	0	0	0	0	0	1
23-26	1	1	1	0	0	0	0	0	0	0	0	0	3400	0	0	0	0	0	0
23-26	4	2	1	0	0	0	0	0	0	0	0	1	4250	0	0	0	0	0	0
23-26	1	1	1	0	0	0	0	0	0	0	0	1	4300	0	0	0	0	0	1
23-26	1	2	1	0	0	0	0	0	0	0	0	0	3650	0	0	0	0	0	1
23-26	1	1	1	0	0	0	0	0	0	0	0	0	3200	0	0	0	0	0	1
23-26	1	6	1	0	0	0	0	0	0	0	0	0	3550	0	0	0	0	0	1
23-26	4	2	1	0	0	0	0	0	0	0	0	0	3650	0	1	0	0	0	1
23-26	1	2	1	0	0	0	0	0	0	0	0	0	3000	0	0	0	0	0	1
23-26	5	2	1	0	0	0	0	0	0	0	0	0	3100	0	0	0	0	0	1
23-26	1	1	1	0	0	0	0	0	0	0	0	0	3400	0	1	0	0	0	0
23-26	1	2	1	0	0	0	0	0	0	0	0	1	4500	0	0	0	0	0	1
23-26	1	1	1	0	0	0	0	0	0	0	0	0	3900	0	0	0	0	0	1
23-26	1	2	1	0	0	0	0	0	0	0	0	0	3300	0	0	0	0	0	1
23-26	1	1	1	0	0	0	0	0	0	0	0	0	3600	0	0	0	0	0	0
23-26	1	2	1	0	0	0	0	0	0	0	0	0	3500	0	0	0	0	0	1
23-26	1	1	1	0	0	0	0	0	0	0	0	0	3570	0	0	0	0	0	1
23-26	4	2	1	0	0	0	0	0	0	0	0	0	3850	0	0	0	0	0	0
23-26	1	2	1	0	0	0	0	0	0	0	0	1	4100	0	0	0	0	0	1
23-26	1	1	1	0	0	0	0	0	1	0	1	0	3000	0	1	0	0	0	1
23-26	1	3	1	0	0	0	0	0	0	0	0	0	3400	0	0	0	0	0	1
23-26	5	3	1	1	0	0	0	0	0	0	0	0	3400	1	0	0	1	0	1
23-26	1	2	1	0	0	0	0	0	0	0	0	1	4200	0	0	0	0	0	1
23-26	1	1	1	0	0	0	0	0	0	0	0	0	3200	0	0	0	0	0	0
23-26	1	1	1	0	0	0	0	0	0	0	0	0	3200	0	1	0	0	0	1
23-26	1	5	1	0	0	0	0	0	0	0	0	0	3500	0	0	0	0	0	1
23-26	1	5	1	0	0	0	0	0	0	0	0	1	4100	0	1	0	0	0	1
23-26	1	2	1	0	0	0	0	0	0	0	0	0	3600	0	0	0	0	0	1
23-26	1	3	1	0	0	0	0	0	0	0	0	0	3250	0	0	0	0	0	0
23-26	1	2	1	0	0	0	0	0	0	0	0	1	5000	0	0	0	0	0	1
23-26	1	2	1	0	0	0	0	0	0	0	0	0	2900	0	0	0	0	0	1
23-26	1	1	1	0	0	0	0	0	0	0	0	0	2850	0	0	0	0	0	1
23-26	4	2	1	0	0	0	0	0	0	0	0	0	3700	0	0	0	0	0	1
23-26	1	2	1	0	0	0	0	0	0	0	0	0	3700	0	0	0	0	0	1
23-26	1	2	1	0	0	0	0	0	0	0	0	0	2800	0	0	0	0	0	1
23-26	5	5	1	0	0	0	0	0	0	0	0	0	3600	0	0	1	0	0	1
23-26	5	2	1	0	0	0	0	0	0	0	0	0	3050	0	0	0	0	0	1
23-26	1	1	1	0	0	0	0	0	0	0	0	0	3350	0	0	0	0	0	1
23-26	1	2	1	0	0	0	0	0	0	0	0	1	4300	0	1	0	0	0	1
23-26	1	2	1	0	0	0	0	0	0	1	0	1	4000	0	1	0	0	0	0
23-26	1	4	1	0	0	0	0	0	0	0	0	0	3150	0	1	0	0	0	1
23-26	4	5	1	0	0	0	0	0	0	0	0	0	3800	0	0	0	0	0	0
23-26	1	3	1	0	0	0	0	0	0	0	0	0	3500	0	0	0	0	0	0
23-26	1	1	1	0	0	0	0	0	0	0	0	0	3200	0	0	0	0	0	1
23-26	1	2	1	0	0	0	0	0	0	0	0	0	3700	0	0	0	0	0	1
23-26	1	5	1	0	0	0	0	0	0	0	0	0	3000	1	0	0	1	0	0
23-26	1	2	1	0	0	0	1	0	0	0	0	0	3150	0	1	0	1	0	1
23-26	1	1	1	0	0	0	0	0	0	0	0	0	3250	0	0	0	0	0	1
23-26	1	2	1	0	0	0	0	0	0	0	0	0	3500	0	0	0	1	0	1
23-26	1	1	1	0	0	0	0	1	0	0	1	0	1100	0	0	0	0	1	0
23-26	5	3	1	0	0	0	0	0	0	0	0	0	3400	0	0	0	0	0	0
23-26	5	2	1	0	0	0	0	0	0	0	0	0	3250	0	0	0	0	0	1
23-26	1	4	1	0	0	0	0	0	0	0	0	0	3300	0	0	0	0	0	1
23-26	1	2	1	0	0	0	0	0	0	0	0	0	2700	0	0	0	0	0	1
23-26	4	2	1	0	0	0	0	0	0	0	0	0	3400	0	0	0	0	0	0
23-26	1	1	1	0	0	0	0	0	0	0	0	1	4070	0	0	0	0	0	1
23-26	1	2	1	0	0	0	0	0	0	0	0	0	3500	0	0	0	0	0	1
23-26	4	1	1	0	1	0	0	0	0	0	0	0	3000	0	0	0	0	0	1
23-26	4	2	1	0	0	0	0	0	0	0	0	0	3250	0	0	0	0	0	1
23-26	1	1	1	0	0	0	0	0	0	0	1	0	2400	0	0	0	0	0	1
23-26	4	5	1	0	0	0	0	0	0	0	0	0	3600	0	0	0	0	0	0
23-26	1	2	1	0	0	0	0	0	0	0	0	0	3800	0	0	0	0	0	0
23-26	5	4	1	0	0	0	0	0	0	0	0	0	3780	0	0	0	0	0	1
23-26	1	4	1	0	1	0	0	0	0	0	0	0	3900	0	0	0	0	0	1
23-26	1	2	1	0	0	0	0	0	0	0	0	0	3600	0	0	0	0	0	1
23-26	1	3	1	0	0	0	0	0	0	0	0	1	4250	0	0	0	0	0	1
23-26	1	2	1	0	0	0	0	0	0	0	0	1	4100	0	0	0	0	0	1
23-26	1	1	1	0	0	0	0	0	0	0	0	0	3500	0	0	0	0	0	1
23-26	5	2	1	0	1	0	0	0	0	0	0	0	2300	0	0	0	0	0	1
23-26	1	2	1	0	0	0	0	0	0	0	0	0	2950	0	0	0	0	0	1
23-26	3	2	1	0	0	0	0	0	0	0	0	0	3500	0	0	0	0	0	1
23-26	1	3	1	0	0	0	0	0	0	0	1	0	3350	0	1	0	0	0	0
23-26	1	3	1	0	0	0	0	0	0	0	0	0	3200	0	0	0	0	0	0
23-26	1	2	1	0	0	0	0	0	0	0	0	0	3450	0	0	0	0	0	1
23-26	5	2	1	0	1	0	0	0	0	0	0	0	3300	0	0	0	0	0	1
23-26	1	1	1	0	0	0	0	0	0	0	0	0	3300	0	0	0	0	0	1
23-26	1	1	1	0	0	0	0	0	0	0	1	0	1950	0	0	0	0	0	0
23-26	1	2	1	0	0	0	0	0	0	0	0	0	3600	0	0	0	0	0	1
23-26	1	1	1	1	0	0	0	0	0	0	0	0	1780	0	0	0	0	0	1
23-26	1	2	1	0	0	0	0	0	0	0	0	0	3900	0	0	0	0	0	1
23-26	1	1	1	0	1	0	1	0	0	0	0	0	3500	0	0	0	0	0	1
23-26	1	2	1	0	0	0	0	0	0	0	0	0	3275	0	0	0	0	0	0
23-26	1	1	1	0	0	0	0	0	0	0	0	1	4000	0	0	0	0	0	1
23-26	1	2	1	0	0	0	0	0	0	0	0	0	3650	0	0	0	0	0	0
23-26	1	2	1	0	0	0	0	0	0	0	0	0	3400	0	0	0	0	0	1
23-26	1	2	1	0	0	0	0	0	0	0	0	0	3800	0	0	0	0	0	1
23-26	1	3	1	0	0	0	0	0	0	0	0	0	3000	0	0	0	0	0	0
23-26	1	2	1	0	0	0	1	0	0	0	0	0	3400	0	0	1	0	0	1
23-26	1	1	1	0	0	0	0	0	0	0	0	0	3300	0	0	0	0	0	0
23-26	1	6	1	0	0	0	0	0	0	0	1	0	3000	0	0	0	0	0	1
23-26	1	5	1	0	0	0	0	0	0	0	0	0	3100	0	0	0	0	0	1
23-26	1	5	1	0	0	0	0	0	0	0	0	0	3000	0	0	0	0	0	1
23-26	1	3	1	0	0	0	0	0	0	0	0	0	3600	0	0	0	0	0	0
23-26	1	4	1	0	0	0	1	0	0	0	0	0	3400	0	0	0	0	0	1
23-26	1	1	1	0	0	0	0	0	0	0	0	0	3650	0	0	0	0	0	0
23-26	1	1	1	0	0	0	0	0	0	0	0	0	2965	0	0	0	0	0	0
23-26	1	2	1	0	0	0	0	0	0	0	0	0	3800	0	0	0	0	0	1
23-26	1	1	1	0	0	0	0	0	0	0	0	0	3500	0	0	0	0	0	1
23-26	1	2	1	0	0	0	0	0	0	0	0	0	3900	0	0	0	0	0	0
23-26	1	6	1	0	0	0	0	0	0	0	0	0	3800	0	0	0	0	0	1
23-26	1	2	1	0	0	0	0	0	0	0	0	1	4300	0	0	0	0	0	1
23-26	1	5	1	0	0	0	0	0	0	0	0	0	3350	0	0	0	0	0	1
23-26	5	2	1	0	0	0	0	0	0	0	0	0	2900	0	0	0	0	0	1
23-26	1	1	1	0	1	0	0	0	0	0	0	0	3250	0	0	0	0	0	1
23-26	1	2	1	0	0	0	0	0	0	0	0	0	3400	0	0	0	0	0	0
23-26	1	2	1	0	0	0	0	0	0	0	0	0	3400	0	0	0	0	0	1
23-26	4	2	1	0	0	0	0	0	0	0	0	0	2700	0	0	0	0	0	1
23-26	1	1	1	0	0	0	0	0	0	0	0	0	3910	0	0	0	0	0	1
23-26	1	1	1	0	0	0	0	0	0	0	0	0	3650	0	0	0	0	0	0
23-26	1	2	1	0	0	0	0	0	0	0	0	0	3500	0	0	0	0	0	1
23-26	1	2	1	0	0	0	0	0	0	0	0	0	3900	0	0	0	0	0	1
23-26	5	3	1	0	0	0	0	0	0	0	0	0	3550	0	0	0	0	0	1
23-26	1	3	1	0	0	0	0	0	0	0	0	0	3800	0	0	0	0	0	1
23-26	1	1	1	0	1	0	0	0	0	0	0	0	3000	0	1	0	0	0	0
23-26	1	2	1	0	0	0	0	0	0	0	0	0	3750	0	0	0	0	0	0
23-26	4	5	1	0	0	0	0	0	0	0	0	0	3460	0	0	0	0	0	0
23-26	5	1	1	0	0	0	0	0	0	0	0	0	3150	0	0	0	0	0	1
23-26	5	1	1	0	0	0	0	0	0	0	0	0	3250	0	0	0	0	0	1
23-26	1	1	1	0	0	0	0	0	0	0	0	0	2900	0	0	0	0	0	1
23-26	4	2	1	0	0	0	0	0	0	0	0	0	3800	0	1	0	0	0	1
23-26	1	1	1	0	0	0	0	0	0	0	0	0	3600	0	0	0	0	0	1
23-26	1	1	1	0	0	0	0	0	0	0	0	1	4300	0	0	0	0	0	1
23-26	1	1	1	0	0	0	0	0	0	0	0	0	3160	0	0	0	0	0	1
23-26	1	1	1	0	0	0	0	0	0	0	0	0	3550	0	0	0	0	0	0
23-26	1	1	1	0	0	0	0	0	0	0	0	0	2850	0	0	0	0	0	0
23-26	1	1	1	0	0	0	1	0	0	0	0	0	3250	0	1	0	0	0	0
23-26	1	3	1	0	0	0	0	0	0	0	1	0	3100	0	1	0	0	0	0
23-26	1	2	1	0	0	0	0	0	0	0	0	0	3400	0	0	0	0	0	1
23-26	1	5	1	0	0	0	0	0	0	0	0	0	3615	0	0	0	0	0	0
23-26	4	4	1	0	0	0	0	0	0	0	0	0	3400	0	0	0	0	0	0
23-26	1	2	1	0	0	0	0	0	0	0	0	0	3400	0	0	0	1	0	0
23-26	1	2	1	0	0	0	0	0	0	0	0	0	3050	0	0	0	0	0	0
23-26	1	3	1	0	0	0	0	0	0	0	0	0	3500	0	0	0	0	0	0
23-26	5	1	1	0	0	0	0	0	0	0	0	0	3300	0	0	0	0	0	1
23-26	1	2	1	0	0	0	0	0	0	0	0	0	3400	0	0	0	0	0	1
23-26	1	5	1	0	0	0	0	0	0	1	0	0	2900	0	1	0	0	0	1
23-26	1	1	1	0	0	0	0	0	0	0	1	0	3000	0	1	0	0	0	1
23-26	5	2	1	0	0	0	0	0	0	0	0	0	3700	0	0	0	0	0	1
23-26	5	2	1	0	0	0	0	0	0	0	0	0	3200	0	0	0	0	1	1
23-26	4	2	1	0	0	0	0	0	0	0	0	0	3500	0	0	0	0	0	1
23-26	5	2	1	0	0	0	0	0	0	0	0	0	3600	0	0	0	0	0	0
23-26	1	2	1	0	0	0	0	0	0	1	0	1	4100	0	0	0	0	0	0
23-26	5	5	1	0	0	0	0	0	0	0	0	1	4400	0	0	1	0	0	1
23-26	1	2	1	0	1	0	0	0	0	0	0	0	3400	0	0	0	0	0	1
23-26	5	1	1	0	0	0	0	0	1	0	1	0	2000	0	1	0	0	0	1
23-26	1	2	1	0	0	0	0	0	0	0	0	0	3320	0	0	0	0	0	1
23-26	1	3	1	0	0	0	0	0	0	0	0	1	4200	0	0	0	0	0	1
23-26	4	2	1	0	0	0	0	0	0	0	0	0	3350	0	1	0	1	0	0
23-26	1	2	1	0	0	0	0	0	0	0	0	1	4020	0	0	0	0	0	1
23-26	5	2	1	0	0	0	0	0	0	0	0	0	3700	0	0	0	0	0	0
23-26	1	2	1	0	0	0	0	0	0	0	0	0	3400	0	0	1	0	0	1
23-26	4	4	1	0	0	0	0	0	0	0	0	0	3800	0	0	0	0	0	1
23-26	1	2	1	0	0	0	0	0	0	0	0	1	4150	0	0	0	0	0	0
23-26	1	1	1	0	0	0	0	0	0	0	0	0	3000	0	0	0	0	0	1
23-26	1	2	1	1	0	0	0	0	0	1	0	0	2750	0	0	0	0	0	1
23-26	1	4	1	0	0	0	0	0	0	0	0	1	4200	0	0	0	0	0	1
23-26	5	1	1	0	0	0	0	1	0	0	1	0	940	1	1	0	0	0	1
23-26	1	6	1	0	0	0	0	0	0	0	0	0	3450	0	0	0	1	0	1
23-26	1	2	1	0	0	0	0	0	0	0	0	0	3900	0	0	0	0	0	1
23-26	1	3	1	0	0	1	0	1	0	0	1	0	1650	0	1	0	0	0	1
23-26	1	3	1	0	0	0	0	0	0	0	0	0	3800	0	0	0	0	0	1
23-26	1	1	1	0	0	0	0	0	0	0	0	0	3200	0	0	0	0	0	1
23-26	1	1	1	0	0	0	0	0	0	0	0	0	3600	0	0	0	0	0	1
23-26	1	2	1	0	0	0	0	0	0	0	0	0	3250	0	0	0	0	0	1
23-26	1	3	1	0	0	0	0	0	0	0	0	1	4100	0	0	0	0	0	1
23-26	1	3	1	0	0	0	0	0	0	0	0	0	3000	0	0	0	0	0	1
23-26	1	3	1	0	0	0	0	0	0	0	0	0	3800	0	0	0	0	0	1
23-26	1	1	1	0	0	0	0	0	0	0	0	0	3500	0	0	0	0	0	1
23-26	1	1	1	0	0	0	0	0	0	0	0	0	3500	0	0	0	1	0	1
23-26	5	3	1	0	0	0	0	0	0	0	0	0	3830	1	0	0	1	0	1
23-26	1	2	1	0	0	0	0	0	0	0	0	1	4800	0	0	0	0	0	0
23-26	1	2	1	0	0	0	0	0	0	0	0	0	3750	0	0	0	0	0	1
23-26	5	4	1	0	0	0	0	0	1	0	1	0	3900	0	1	0	0	0	1
23-26	1	2	1	0	0	0	0	0	0	0	0	0	3500	0	0	0	0	0	1
23-26	4	6	1	0	0	0	0	0	0	0	0	0	3750	0	0	0	0	0	1
23-26	1	1	1	0	0	0	0	0	0	0	0	1	4300	0	0	0	0	1	1
23-26	1	4	1	0	0	0	0	0	0	0	0	0	3600	0	0	0	0	0	0
23-26	4	2	1	0	0	0	0	0	0	0	0	0	3250	0	0	0	0	0	1
23-26	1	1	1	0	0	0	0	0	0	0	0	0	3450	0	0	0	0	0	1
23-26	1	1	1	0	0	0	0	0	0	0	0	0	3600	0	0	0	0	0	1
23-26	1	4	1	0	0	0	0	0	0	0	0	0	3300	0	0	0	0	0	1
23-26	1	2	1	0	0	0	0	0	0	0	0	0	3800	0	0	0	0	0	0
23-26	1	2	1	0	1	0	0	0	0	0	0	0	3300	0	0	0	0	0	1
23-26	4	1	1	0	0	0	0	0	0	0	0	0	3050	0	0	0	0	0	0
23-26	1	2	1	0	0	0	0	0	0	0	0	0	3250	0	0	0	0	0	1
23-26	1	4	1	0	0	0	1	0	0	0	1	0	2000	0	0	0	0	1	1
23-26	1	3	1	0	0	0	0	0	0	0	0	0	3750	0	0	0	0	0	1
23-26	1	2	1	0	0	0	0	0	0	0	0	0	3030	0	0	0	0	0	1
23-26	5	3	1	0	0	0	0	0	0	0	0	0	2900	0	0	0	0	0	1
23-26	1	3	1	0	0	0	0	0	0	0	0	0	3650	0	0	0	0	0	1
23-26	5	1	1	0	0	0	0	0	0	0	0	0	3800	0	0	0	0	0	1
23-26	1	3	1	0	0	0	0	0	0	0	0	0	3600	0	0	0	0	0	1
23-26	1	2	1	0	0	0	0	0	0	0	0	0	3000	0	0	0	0	0	0
23-26	5	3	1	0	0	0	0	0	0	0	0	0	3300	0	0	0	0	0	1
23-26	1	2	1	0	0	0	0	0	0	0	0	0	3750	0	0	0	0	0	1
23-26	4	1	1	0	0	0	0	0	0	0	0	0	3200	0	0	0	1	0	1
23-26	5	2	1	0	1	0	0	0	0	0	0	0	3650	0	0	0	0	0	1
23-26	1	2	1	0	0	0	0	0	0	0	0	0	3600	0	0	0	0	0	1
23-26	5	3	1	0	0	0	0	0	0	0	0	0	3400	0	0	0	0	1	1
23-26	1	2	1	0	0	0	0	0	0	0	0	0	2800	0	0	0	0	0	0
23-26	1	2	1	0	0	0	0	0	0	0	0	0	3600	0	1	0	0	0	1
23-26	1	3	1	0	0	0	0	1	0	0	1	0	1400	0	1	0	0	0	1
23-26	4	3	1	0	0	0	0	0	0	0	0	0	3100	0	0	0	0	0	1
23-26	1	2	1	0	0	0	0	0	0	0	0	0	3750	0	0	0	0	0	1
23-26	1	3	1	0	0	0	0	0	0	0	0	0	3700	1	0	0	1	0	1
23-26	1	1	1	0	0	0	0	0	0	0	0	0	3100	0	0	0	0	0	1
23-26	1	2	1	0	0	0	0	0	1	0	1	0	2800	0	1	0	0	0	1
23-26	4	2	1	0	0	0	0	0	0	0	0	0	3600	0	0	0	0	0	1
23-26	1	3	1	0	0	0	0	1	0	0	1	0	1700	0	1	0	0	0	0
23-26	1	2	1	0	0	0	0	0	0	0	0	0	3250	0	0	0	1	0	0
23-26	5	3	1	0	0	0	0	0	0	0	0	0	3650	0	0	0	0	0	1
23-26	1	3	1	0	0	0	0	0	0	0	0	0	3850	0	0	0	0	0	1
23-26	1	3	1	0	0	0	0	0	0	0	0	0	2455	0	0	0	0	0	1
23-26	1	3	1	0	0	0	0	0	0	0	0	0	3900	0	0	0	0	0	1
23-26	1	1	1	0	0	0	0	0	0	0	0	1	4300	0	0	0	1	0	1
23-26	1	3	1	0	0	0	0	0	0	0	0	0	2600	1	0	0	0	0	1
23-26	1	1	1	0	0	0	0	0	0	0	0	0	3700	0	0	0	1	0	1
23-26	1	3	1	0	0	0	0	0	0	0	0	0	3150	0	0	0	1	0	1
23-26	1	2	1	0	0	0	0	0	0	0	0	1	4100	0	0	0	0	0	1
23-26	1	3	1	0	0	0	0	0	0	0	0	1	4200	0	0	0	1	0	1
23-26	5	3	1	0	0	0	0	0	0	0	0	0	3600	0	0	0	1	0	1
23-26	5	2	1	0	0	0	0	0	0	0	0	0	3800	0	1	0	1	0	1
23-26	1	1	1	0	0	0	0	0	0	0	0	0	3700	0	0	0	0	0	1
23-26	5	3	1	0	0	0	0	0	0	0	0	1	5200	0	0	0	0	0	1
23-26	1	3	1	0	0	0	0	0	0	0	0	1	4300	0	0	0	0	0	1
23-26	1	3	1	0	0	0	0	0	0	0	0	0	3000	0	0	0	0	0	0
23-26	1	3	1	0	0	0	0	0	0	0	0	0	3400	0	0	0	0	0	1
23-26	1	3	1	1	0	0	0	0	0	0	0	1	4200	0	0	0	1	0	1
23-26	5	2	1	0	0	0	0	0	0	1	0	0	3850	0	0	0	0	0	0
23-26	1	3	1	0	0	0	0	0	0	0	0	1	4500	0	0	0	0	0	1
23-26	1	2	1	0	1	0	0	0	0	0	0	0	3300	0	0	0	1	1	1
23-26	5	2	1	0	1	0	0	0	0	0	0	0	3650	0	0	0	0	0	1
23-26	1	1	1	0	0	0	0	0	0	0	0	1	4450	1	0	0	0	0	0
23-26	1	3	1	0	0	0	0	0	0	0	0	0	3200	0	0	0	0	0	1
23-26	5	4	1	0	0	0	0	0	0	0	0	1	4100	0	0	0	0	1	1
23-26	4	4	1	0	0	0	0	0	0	0	0	0	3900	1	0	0	0	0	1
26-29	1	3	1	0	1	0	0	0	0	0	0	0	3500	0	0	0	0	0	1
26-29	4	2	1	0	0	0	0	0	0	0	0	1	4000	0	0	0	0	0	1
26-29	4	3	1	0	0	0	0	0	0	0	0	1	4150	0	0	0	0	1	1
26-29	4	3	1	0	0	0	0	0	0	0	0	1	4350	0	0	0	0	0	1
26-29	3	2	1	0	0	0	0	0	0	0	1	0	2450	0	0	1	0	0	1
26-29	1	2	1	0	0	0	0	0	0	0	0	0	3620	0	0	0	0	0	0
26-29	1	3	1	0	0	0	1	0	0	0	0	0	3000	0	0	0	0	0	1
26-29	5	3	1	0	0	0	0	0	0	0	0	0	3100	0	0	0	0	0	1
26-29	1	3	1	0	0	0	0	1	0	0	1	0	1450	0	1	0	0	0	0
26-29	4	5	1	0	0	0	0	0	0	0	0	1	4900	0	0	0	0	0	1
26-29	1	3	1	0	0	0	0	0	0	0	0	1	4350	0	0	0	0	0	1
26-29	1	3	1	0	0	0	0	0	1	0	1	0	2600	1	1	0	0	0	1
26-29	1	3	1	0	0	0	0	0	0	0	1	0	2900	0	0	0	0	1	1
26-29	5	3	1	0	0	0	0	0	0	0	1	0	3550	0	0	0	0	1	1
26-29	1	6	1	0	1	0	0	0	0	0	0	0	3250	0	0	0	0	0	1
26-29	4	1	1	0	0	0	0	0	0	0	0	1	4500	0	0	0	0	0	1
26-29	4	1	1	0	0	0	0	0	0	0	0	1	4750	0	0	0	0	0	1
26-29	1	2	1	0	1	0	0	0	0	0	0	0	3000	0	0	0	0	0	0
26-29	5	3	1	0	0	0	1	0	0	0	0	0	3750	0	0	0	1	1	1
26-29	1	6	1	0	0	0	0	0	0	0	0	0	2700	0	0	0	0	1	1
26-29	4	2	1	1	0	0	0	0	0	0	0	0	3750	0	0	0	0	0	1
26-29	1	2	1	0	0	0	0	0	0	0	0	0	2900	0	0	0	1	1	1
26-29	4	2	1	0	0	0	0	0	0	0	0	0	3500	0	0	0	0	0	1
26-29	1	3	1	0	0	0	0	1	0	0	1	0	1300	0	1	0	1	0	0
26-29	1	2	1	0	0	0	0	0	0	0	0	0	2950	0	0	0	0	0	1
26-29	5	3	1	0	0	0	0	0	0	0	1	0	2400	0	0	0	0	0	0
26-29	1	3	1	0	0	0	0	0	0	0	0	0	3600	0	0	0	0	0	1
26-29	1	2	1	0	0	0	0	0	0	0	0	0	3700	0	0	0	0	0	1
26-29	4	2	1	0	0	0	0	1	1	0	1	0	1650	0	0	0	0	0	1
26-29	1	3	1	0	0	0	0	0	0	0	1	0	2440	0	1	0	0	0	0
26-29	1	2	1	0	0	0	0	0	0	0	0	0	3200	0	0	0	0	0	0
26-29	1	3	1	0	1	0	0	0	0	0	0	0	3250	0	0	0	0	0	0
26-29	1	2	1	0	0	0	0	0	0	0	0	0	3615	0	0	0	0	0	0
26-29	1	1	1	0	0	0	0	0	0	0	0	0	3550	0	0	0	1	0	1
26-29	1	2	1	0	0	0	0	0	0	0	0	0	3250	0	0	0	1	0	0
26-29	5	6	1	0	0	0	0	0	0	0	0	0	3700	0	1	0	0	0	1
26-29	1	2	1	0	0	0	0	0	0	0	0	1	4000	0	0	0	0	0	0
26-29	1	2	1	0	0	0	0	0	0	0	0	0	3000	0	0	0	0	0	1
26-29	5	2	1	0	0	0	0	0	0	0	0	0	3700	0	0	0	0	0	1
26-29	1	5	1	0	0	0	0	0	0	0	0	0	3200	0	1	0	0	0	1
26-29	5	3	1	0	0	0	0	0	0	0	0	0	3800	0	0	0	0	0	1
26-29	1	2	1	0	0	0	0	0	0	0	0	1	4100	0	0	0	1	0	0
26-29	3	4	1	0	0	0	0	0	0	0	0	0	3950	0	0	0	0	0	1
26-29	1	2	1	0	0	0	0	0	0	0	0	0	3100	0	0	0	0	0	0
26-29	1	2	1	0	0	0	0	0	0	0	0	0	2500	0	0	0	0	0	1
26-29	1	6	1	0	1	0	0	0	0	0	0	0	3800	0	0	0	1	0	1
26-29	5	2	1	0	0	0	0	0	0	0	0	0	3900	0	0	0	0	0	1
26-29	4	2	1	0	0	0	0	0	0	0	0	0	3500	0	0	0	0	0	1
26-29	1	1	1	0	0	0	0	0	0	0	0	0	3700	0	0	0	0	0	1
26-29	1	2	1	0	0	0	0	0	0	0	0	1	4400	0	0	0	0	0	1
26-29	1	3	1	0	0	0	0	0	0	0	0	0	3000	0	0	0	0	0	1
26-29	4	2	1	0	0	0	0	0	0	0	0	0	3300	0	0	0	0	0	1
26-29	4	2	1	0	0	0	0	0	0	0	0	0	2900	0	0	0	0	0	1
26-29	1	2	1	0	0	0	0	0	0	0	0	0	3600	0	0	0	1	1	1
26-29	1	2	1	0	0	0	0	0	0	0	0	0	3550	1	0	0	0	0	1
26-29	1	2	1	0	0	0	0	0	0	0	0	0	3600	0	0	0	0	0	0
26-29	4	3	1	1	0	0	0	0	0	0	0	0	3500	0	1	0	1	0	1
26-29	3	5	1	0	0	0	0	0	0	0	0	1	4150	0	0	0	0	0	1
26-29	4	1	1	0	0	0	0	0	0	0	0	1	4000	0	0	0	0	0	1
26-29	1	6	1	0	0	0	0	0	0	0	0	0	3500	0	0	0	0	0	1
26-29	4	1	1	0	0	0	0	0	0	0	0	0	3460	0	0	0	0	0	0
26-29	5	1	1	0	0	0	0	0	0	0	0	0	3150	0	0	0	0	0	1
26-29	5	5	1	0	1	0	0	0	0	0	0	0	3500	0	0	0	0	0	1
26-29	4	2	1	0	0	0	0	0	0	0	0	0	3190	0	0	0	0	0	1
26-29	5	2	1	0	0	0	0	0	0	0	0	0	3500	0	0	0	0	0	1
26-29	5	2	1	0	0	0	0	0	0	0	0	0	3400	0	0	0	0	0	0
26-29	1	3	1	0	0	0	0	0	0	0	0	0	3600	0	1	0	0	0	1
26-29	1	1	1	0	0	0	0	0	0	0	0	0	3850	0	0	0	0	0	1
26-29	5	1	1	0	0	0	0	0	0	0	0	0	3100	0	0	0	0	0	1
26-29	1	2	1	0	0	0	1	0	0	0	0	0	3500	0	0	0	0	0	1
26-29	4	1	1	0	0	0	0	0	0	0	0	0	3400	0	0	0	0	0	1
26-29	1	2	1	0	0	0	0	0	0	0	0	0	2500	0	0	0	0	1	1
26-29	1	2	1	1	0	0	0	0	0	0	0	1	4100	0	0	0	0	0	1
26-29	1	3	1	0	0	0	0	0	0	0	0	0	3000	0	0	0	0	0	0
26-29	1	6	1	0	0	0	0	0	0	0	0	0	2850	0	0	0	0	0	1
26-29	5	1	1	0	0	0	0	0	0	0	0	1	4000	0	0	0	0	0	1
26-29	4	2	1	0	1	0	0	0	0	0	0	0	3400	0	0	0	0	0	1
26-29	1	3	1	0	0	0	0	0	0	0	0	0	3100	0	0	0	1	0	0
26-29	1	2	1	0	0	0	0	0	0	0	0	0	3600	1	0	0	0	0	1
26-29	5	2	1	0	0	0	0	0	0	0	1	0	2400	0	0	0	0	0	0
26-29	4	2	1	0	0	0	0	0	0	0	0	0	3500	0	0	0	0	0	0
26-29	1	3	1	0	0	0	0	0	0	0	0	0	3900	0	0	0	0	0	1
26-29	4	2	1	0	0	0	0	0	0	0	0	0	3150	0	0	0	0	0	0
26-29	4	2	1	0	0	0	0	0	0	0	0	1	4550	0	0	0	0	0	0
26-29	5	2	1	0	0	0	0	0	0	0	0	0	3500	0	1	0	0	0	0
26-29	1	1	1	0	0	0	0	1	1	0	1	0	1900	0	0	0	0	0	1
26-29	1	2	1	1	0	0	0	0	0	0	0	0	3400	0	0	0	0	0	1
26-29	1	2	1	0	0	0	0	0	0	0	0	0	3450	0	0	0	0	0	1
26-29	1	1	1	0	0	0	0	0	0	0	0	0	3700	0	0	0	0	0	1
26-29	1	2	1	0	1	0	0	0	0	0	0	0	3500	0	0	0	0	0	1
26-29	1	2	1	0	0	0	0	0	0	0	0	1	4450	0	0	0	0	0	1
26-29	1	2	1	0	0	0	0	0	0	0	0	0	3300	0	0	0	0	0	1
26-29	1	3	1	0	0	0	0	0	0	0	0	0	3300	0	0	0	0	0	1
26-29	5	3	1	0	0	0	0	0	0	0	0	0	3600	1	0	0	1	0	1
26-29	1	2	1	0	0	0	0	0	0	0	0	0	3800	0	1	1	0	0	1
26-29	1	5	1	0	0	0	0	0	0	0	0	0	3750	0	0	0	0	0	1
26-29	1	4	1	0	0	0	0	0	0	0	0	0	3200	0	0	0	0	0	1
26-29	1	1	1	0	0	0	0	0	0	0	0	0	3100	0	0	0	0	0	1
26-29	1	2	1	0	0	0	0	0	0	0	0	0	3600	0	0	0	0	0	1
26-29	5	3	1	0	0	0	0	0	0	0	0	0	3000	0	0	0	1	0	1
26-29	1	5	1	0	0	0	0	0	0	0	0	0	3550	0	0	0	0	0	1
26-29	1	2	1	0	0	0	0	0	0	0	0	0	3300	0	0	0	0	0	0
26-29	1	2	1	0	0	0	0	0	0	0	0	0	3780	0	0	0	0	0	1
26-29	5	3	1	0	0	0	0	0	1	0	1	0	3230	0	1	0	0	1	1
26-29	5	3	1	0	0	0	0	0	0	0	0	0	3500	0	0	0	0	0	1
26-29	1	3	1	0	0	0	0	1	0	0	1	0	1050	0	1	0	0	0	0
26-29	5	2	1	0	0	0	0	0	0	0	0	0	3450	0	0	0	0	0	1
26-29	1	4	1	0	0	0	0	0	0	0	0	0	3800	0	0	0	0	0	1
26-29	4	2	1	0	0	0	0	0	0	0	0	1	4000	0	0	0	0	0	1
26-29	5	2	1	0	0	0	0	0	0	0	0	1	4300	0	0	0	0	0	1
26-29	1	2	1	0	0	0	0	0	0	0	0	0	3400	0	0	0	0	0	1
26-29	1	1	1	0	0	0	0	0	0	0	0	0	3650	0	0	0	0	0	1
26-29	1	5	1	0	0	0	0	0	0	0	0	1	4000	0	0	0	0	0	1
26-29	1	2	1	0	0	0	0	0	0	0	0	1	4400	0	0	0	0	0	1
26-29	1	1	1	0	0	0	0	0	0	0	0	1	4000	0	0	0	0	0	0
26-29	1	2	1	0	0	0	0	0	0	0	0	0	3700	0	0	0	0	0	0
26-29	5	3	1	0	0	0	0	0	0	0	0	0	3950	0	0	0	0	0	1
26-29	1	3	1	0	0	0	0	0	0	0	0	0	3650	0	0	0	0	0	1
26-29	4	6	1	0	0	0	0	0	0	0	0	0	3450	0	1	1	0	0	1
26-29	1	1	1	0	0	0	0	0	0	1	0	1	4000	0	0	0	0	0	1
26-29	1	2	1	0	0	0	0	0	0	0	0	0	3100	0	0	0	0	0	0
26-29	1	2	1	0	0	1	0	0	0	0	1	0	2550	0	1	1	0	1	1
26-29	4	2	1	0	0	0	1	0	0	0	0	0	3500	0	0	0	0	1	1
26-29	1	2	1	0	0	0	0	0	0	0	0	0	3550	0	0	0	0	0	1
26-29	1	2	1	0	0	0	0	0	0	0	0	1	4000	0	0	0	0	0	1
26-29	5	2	1	0	0	0	0	0	0	0	0	1	4800	0	0	0	0	0	1
26-29	1	2	1	0	0	0	1	0	0	0	0	0	2550	0	0	0	0	0	1
26-29	1	6	1	0	0	0	0	0	0	0	0	0	3600	0	0	0	0	0	1
26-29	1	6	1	0	0	0	0	0	0	0	0	0	3750	0	0	0	0	1	1
26-29	5	3	1	0	0	0	1	0	0	0	0	0	3150	0	0	0	0	0	1
26-29	4	2	1	0	0	0	0	0	0	0	0	1	4700	0	0	0	0	0	1
26-29	5	1	1	0	0	0	0	0	0	0	0	0	3600	0	0	0	0	0	0
26-29	1	2	1	0	0	0	0	0	0	0	0	0	3500	0	0	0	0	0	1
26-29	1	2	1	0	0	0	0	0	1	0	1	0	2400	1	0	0	0	0	1
26-29	1	2	1	0	0	0	0	0	0	0	0	0	3500	0	0	0	0	1	1
26-29	1	2	1	0	0	0	0	0	0	0	0	0	3400	0	0	0	0	0	0
26-29	1	2	1	0	0	0	0	0	0	0	0	0	3400	0	0	0	0	0	1
26-29	1	6	1	0	0	0	0	0	0	0	0	1	4100	0	0	0	0	0	1
26-29	1	3	1	0	0	0	0	0	0	0	0	0	3800	0	0	0	0	0	1
26-29	1	3	1	0	0	0	0	0	0	0	0	0	3650	0	0	0	0	0	1
26-29	4	2	1	0	0	0	0	0	0	0	0	1	4100	0	0	0	1	0	1
26-29	5	2	1	0	0	0	0	0	0	0	0	0	3650	0	0	0	0	0	1
26-29	1	3	1	0	0	0	1	0	0	0	0	0	3300	0	0	0	0	0	1
26-29	4	2	1	0	0	0	0	0	0	0	0	1	4500	0	0	0	0	0	1
26-29	1	2	1	0	0	0	0	0	0	0	0	0	3600	0	0	0	0	0	1
26-29	1	2	1	0	0	0	1	0	0	0	1	1	4100	0	0	0	0	0	1
26-29	1	3	1	0	1	0	0	0	0	0	0	0	3100	0	0	0	0	0	0
26-29	1	1	1	0	0	0	0	0	0	0	0	1	4050	0	0	0	0	0	1
26-29	1	2	1	0	0	0	0	0	0	0	0	0	3150	0	0	0	0	0	0
26-29	1	2	1	0	0	0	0	0	0	0	0	0	3750	0	0	0	0	0	1
26-29	4	2	1	0	1	0	0	0	0	0	0	0	2800	0	0	1	0	0	1
26-29	1	5	1	0	0	0	0	0	0	0	0	0	3000	0	0	0	0	0	0
26-29	1	2	1	0	0	0	0	0	0	0	0	0	3200	0	0	0	0	0	0
26-29	4	4	1	0	0	0	0	0	0	0	0	0	3550	0	0	0	0	0	1
26-29	1	2	1	0	0	0	0	0	0	0	0	0	3600	0	0	0	0	0	1
26-29	1	2	1	0	0	0	0	0	0	0	0	0	3600	0	0	0	0	0	1
26-29	1	2	1	0	0	0	0	0	0	0	0	1	4000	0	0	0	0	0	1
26-29	4	2	1	0	0	0	0	0	0	0	0	0	3900	0	0	0	0	0	1
26-29	1	2	1	0	0	0	0	0	0	0	0	1	4050	0	0	0	0	0	1
26-29	1	2	1	0	1	0	0	0	0	0	0	0	3150	0	0	0	0	0	1
26-29	4	2	1	0	0	0	0	0	0	0	0	0	3000	0	0	0	0	0	1
26-29	4	1	1	0	0	0	1	0	0	0	0	0	3300	0	0	0	0	0	1
26-29	1	3	1	0	0	0	0	0	0	0	0	0	3450	0	0	0	0	0	1
26-29	5	3	1	0	0	0	0	0	0	0	0	0	3700	0	0	0	0	0	1
26-29	1	3	1	0	0	0	0	0	0	0	0	0	3700	0	0	0	0	0	1
26-29	1	3	1	0	0	0	0	0	0	0	0	0	3900	0	0	0	0	0	1
26-29	1	4	1	0	0	0	0	0	0	0	0	0	3350	0	0	0	0	0	1
26-29	1	3	1	0	0	0	0	0	0	0	1	0	2130	1	1	0	1	0	0
26-29	4	4	1	0	0	0	0	0	0	1	0	0	3550	0	0	0	0	0	1
26-29	1	1	1	0	0	0	0	0	0	0	0	1	4000	0	0	0	0	0	0
26-29	1	2	1	0	0	0	0	0	0	0	0	0	3750	0	0	0	0	0	1
26-29	1	6	1	0	0	0	0	0	0	0	0	0	3750	1	0	0	0	0	1
26-29	1	1	1	0	0	0	0	0	0	0	0	1	4100	0	0	0	0	0	1
26-29	1	2	1	0	0	0	0	0	0	0	0	0	3800	0	0	0	0	0	1
26-29	5	2	1	0	1	0	0	0	0	0	0	0	3300	0	0	0	0	0	1
26-29	1	2	1	0	0	0	0	0	0	0	0	0	3300	0	0	0	0	0	1
26-29	1	2	1	0	0	0	0	0	0	0	0	0	3620	0	0	0	0	0	1
26-29	1	2	1	0	0	0	0	0	0	0	1	0	2300	1	0	1	0	0	1
26-29	5	3	1	0	0	0	0	0	0	0	0	0	3500	0	0	0	0	0	0
26-29	5	3	1	0	1	0	0	0	0	0	0	0	3650	0	0	0	0	0	1
26-29	5	3	1	0	0	0	0	0	0	0	0	0	3740	0	0	0	0	0	1
26-29	1	2	1	0	0	0	0	0	0	0	0	0	3500	1	0	0	0	0	1
26-29	1	2	1	0	1	0	0	0	0	0	0	0	3800	0	0	0	0	0	1
26-29	1	2	1	0	0	0	0	0	0	0	0	0	3400	0	0	0	0	0	1
26-29	1	2	1	0	1	0	0	0	0	0	0	0	2800	0	0	0	0	0	1
26-29	1	3	1	0	0	0	0	0	0	0	0	0	3400	0	0	0	0	0	1
26-29	1	6	1	0	0	0	0	0	0	0	0	0	2750	1	1	0	1	0	1
26-29	1	2	1	0	0	0	0	0	0	0	0	0	3050	0	0	0	0	0	1
26-29	1	1	1	0	0	0	0	0	0	0	0	0	3250	0	0	0	0	0	0
26-29	1	2	1	0	0	0	0	0	0	0	0	0	3600	0	0	0	1	0	1
26-29	1	2	1	0	0	0	0	0	0	0	0	0	3800	0	0	1	0	0	1
26-29	5	1	1	0	0	0	0	0	0	0	0	0	2900	0	0	0	0	0	1
26-29	5	2	1	0	1	0	0	0	0	0	0	0	2900	0	0	0	0	0	1
26-29	4	2	1	0	0	0	0	0	0	0	0	0	3900	0	0	0	0	0	1
26-29	1	3	1	0	0	0	0	0	0	0	0	0	2900	1	0	0	0	0	1
26-29	5	6	1	0	0	0	0	0	0	0	0	0	3400	0	0	0	0	0	1
26-29	5	2	1	0	0	0	1	0	0	0	0	0	3200	0	0	0	0	0	1
26-29	4	2	1	0	0	0	0	0	0	0	0	0	3500	0	0	0	1	0	1
26-29	5	2	1	0	0	0	0	1	0	0	1	0	2500	1	0	0	0	0	0
26-29	1	2	1	0	0	0	0	0	0	0	0	0	2850	0	0	0	0	0	1
26-29	1	2	1	0	0	0	0	0	0	0	0	0	3200	0	0	0	0	0	1
26-29	5	2	1	0	0	0	0	0	0	0	0	0	2900	0	0	0	0	0	1
26-29	1	1	1	0	0	0	0	0	0	0	0	0	3000	0	0	0	0	0	0
26-29	5	2	1	0	1	0	0	0	0	0	0	0	3300	0	0	0	0	0	1
26-29	1	2	1	0	0	0	0	0	0	0	0	0	3900	0	0	0	0	0	1
26-29	1	2	1	0	1	0	0	0	0	0	0	0	3500	0	0	0	0	0	1
26-29	4	2	1	0	0	0	0	0	0	0	0	0	3600	0	0	0	0	0	1
26-29	1	3	1	0	0	0	0	0	0	0	1	0	2750	0	0	0	0	0	1
26-29	1	6	1	0	0	0	0	0	0	0	0	0	3600	0	0	0	0	0	1
26-29	1	3	1	0	0	0	0	0	0	0	0	0	3900	1	0	0	0	0	1
26-29	1	1	1	0	0	0	0	0	0	0	0	0	3800	0	0	0	0	0	1
26-29	5	2	1	0	0	0	0	0	0	0	0	0	3500	0	0	0	0	0	1
26-29	4	2	1	0	0	0	0	0	0	0	0	0	3500	0	0	0	1	0	1
26-29	5	2	1	0	0	0	0	0	0	0	0	1	4000	0	0	0	0	0	1
26-29	4	1	1	0	0	0	0	0	0	0	0	0	3800	0	0	0	0	0	1
26-29	4	2	1	0	0	0	0	0	0	0	0	0	3800	0	0	0	0	0	0
26-29	1	2	1	0	0	0	0	0	0	0	0	0	3600	0	0	0	0	0	1
26-29	1	2	1	0	0	0	0	0	0	0	0	1	4400	0	0	0	0	1	1
26-29	1	1	1	0	0	0	0	0	0	0	0	0	3950	0	0	0	0	0	1
26-29	1	1	1	0	0	0	0	0	0	0	0	0	3250	0	0	0	0	0	1
26-29	4	2	1	0	0	0	0	0	0	0	0	0	3800	0	0	0	0	0	1
26-29	1	6	1	0	0	0	0	0	0	0	0	0	3900	0	0	0	0	0	1
26-29	4	6	1	0	0	0	0	0	0	0	0	0	3902	0	0	0	0	0	1
26-29	5	2	1	0	0	0	0	0	0	0	0	0	3550	0	0	0	0	0	1
26-29	1	2	1	0	0	0	0	0	0	0	0	0	3700	0	0	1	1	0	1
26-29	5	3	1	0	0	0	0	0	0	0	0	0	2900	0	0	0	0	0	1
26-29	1	3	1	0	0	0	0	0	0	0	0	0	3960	0	0	0	0	0	0
26-29	4	2	1	0	0	0	0	0	0	0	0	0	3600	0	0	0	0	0	1
26-29	1	1	1	0	0	0	0	0	0	0	0	0	3600	0	0	0	0	0	0
26-29	5	2	1	0	0	0	0	0	0	0	0	0	3800	0	0	0	0	0	1
26-29	5	5	1	0	1	0	0	0	0	0	0	0	1900	0	1	0	0	0	1
26-29	1	6	1	0	1	0	0	0	0	0	0	0	3400	0	0	0	0	0	1
26-29	1	2	1	0	0	0	0	0	0	0	0	0	3470	0	0	0	1	0	1
26-29	1	2	1	0	0	0	0	0	0	0	0	1	4100	0	0	0	0	0	1
26-29	1	2	1	0	0	0	0	0	0	0	0	0	3200	0	0	0	0	0	1
26-29	4	1	1	0	0	0	0	0	0	0	0	0	3550	0	0	0	0	1	1
26-29	5	2	1	0	0	0	0	0	0	0	0	0	3000	0	0	0	0	0	1
26-29	1	3	1	0	0	0	0	0	0	0	0	0	3300	0	0	0	0	0	0
26-29	1	2	1	0	1	0	0	0	0	0	0	0	2900	0	0	0	0	0	1
26-29	5	2	1	0	0	0	0	0	0	0	0	0	2800	0	0	0	0	0	0
26-29	1	2	1	0	0	0	0	0	0	0	0	0	3400	0	0	0	0	0	0
26-29	1	2	1	0	0	0	0	0	0	0	0	0	3200	0	0	0	0	0	1
26-29	1	2	1	0	0	0	0	0	0	0	0	0	3960	0	0	0	0	0	1
26-29	1	2	1	0	0	0	0	0	0	0	0	0	3425	0	0	0	0	0	1
26-29	1	1	1	0	0	0	0	0	0	0	0	0	3060	0	0	0	0	0	1
26-29	1	6	1	0	0	0	0	0	0	0	0	1	4100	0	0	0	0	0	1
26-29	1	3	1	0	0	0	0	0	0	0	0	0	3500	0	0	0	0	0	1
26-29	1	5	1	0	0	0	0	0	0	0	0	0	3500	0	1	0	0	0	1
26-29	5	1	1	0	0	0	0	0	0	0	0	0	3500	1	0	0	0	0	1
26-29	1	1	1	0	0	0	0	0	0	0	0	0	3000	0	0	0	0	0	1
26-29	1	2	1	0	0	0	0	0	0	0	0	1	4300	0	0	0	0	0	1
26-29	5	1	1	0	0	0	0	0	0	0	0	0	3750	0	0	0	0	0	1
26-29	1	4	1	0	0	0	0	0	0	1	0	0	3120	0	0	0	0	0	0
26-29	1	1	1	0	0	0	0	0	0	0	0	0	3450	0	0	0	0	0	1
26-29	4	1	1	0	0	0	0	0	0	0	0	0	3600	0	0	0	0	0	1
26-29	1	2	1	0	0	0	0	0	0	0	0	1	4000	0	0	0	0	0	1
26-29	4	1	1	0	0	0	0	0	0	0	0	1	4550	0	0	0	0	0	1
26-29	1	4	1	0	1	0	0	0	0	0	0	0	3700	0	1	0	0	0	0
26-29	1	2	1	0	0	0	1	0	0	0	0	0	3700	0	0	0	0	0	1
26-29	1	3	1	1	0	0	0	0	0	0	0	0	3650	0	0	0	0	0	1
26-29	1	2	1	0	0	0	0	0	0	0	0	0	3050	0	0	0	0	0	1
26-29	5	2	1	0	0	0	0	0	0	0	0	0	3200	0	1	0	0	0	1
26-29	1	2	1	0	0	0	0	0	0	0	0	1	4200	0	0	0	0	0	1
26-29	1	6	1	0	0	0	0	0	0	0	0	0	3850	1	0	0	0	0	0
26-29	1	2	1	0	0	0	0	0	0	0	0	0	3150	0	0	0	0	0	0
26-29	1	2	1	0	0	0	0	0	0	0	1	0	2350	0	1	0	0	0	0
26-29	1	2	1	0	0	0	0	0	0	0	0	0	3400	0	0	0	0	0	1
26-29	1	3	1	0	0	0	1	0	0	0	0	0	3450	0	0	0	0	0	1
26-29	1	2	1	0	0	0	0	0	0	0	0	0	3700	0	0	0	0	0	0
26-29	1	2	1	0	0	0	0	0	0	0	0	0	3650	0	0	0	0	0	1
26-29	1	2	1	0	1	0	0	0	0	0	0	0	3500	0	0	0	1	0	1
26-29	5	3	1	0	0	0	0	0	0	0	0	0	3800	0	0	0	0	0	1
26-29	1	2	1	0	0	0	0	0	0	0	0	0	3450	0	0	0	0	0	1
26-29	5	2	1	0	1	0	0	0	0	0	0	0	2800	0	1	0	0	0	1
26-29	1	2	1	0	0	0	0	0	0	0	0	0	3150	0	0	0	1	0	1
26-29	1	2	1	0	0	0	0	0	0	0	0	0	3054	0	0	1	0	0	1
26-29	3	4	1	0	0	0	0	0	0	0	0	0	3450	1	0	0	1	0	1
26-29	1	3	1	0	0	0	0	0	0	0	0	0	3000	0	0	0	0	0	1
26-29	5	1	1	0	0	0	0	0	0	0	0	0	3600	0	0	0	0	0	1
26-29	4	2	1	0	0	0	0	0	0	0	0	0	3100	0	0	0	0	0	0
26-29	5	2	1	0	0	0	0	0	0	0	0	0	2900	0	0	0	0	0	0
26-29	1	3	1	0	0	0	0	0	0	0	0	0	3250	0	0	0	0	0	0
26-29	1	2	1	0	0	0	0	0	0	0	0	1	4050	0	0	0	0	0	1
26-29	4	2	1	0	0	0	0	0	0	0	0	0	3600	0	0	0	0	0	1
26-29	1	4	1	0	0	0	0	0	0	0	0	0	3900	0	0	0	1	0	1
26-29	4	2	1	0	0	0	0	0	0	0	0	0	3500	0	0	0	0	0	1
26-29	1	6	1	0	0	0	0	0	0	0	0	0	3900	0	0	0	0	0	1
26-29	3	4	1	0	0	0	0	0	0	0	0	0	3600	0	0	0	0	0	1
26-29	4	2	1	0	0	0	0	0	0	0	0	0	3600	0	0	0	0	0	1
26-29	5	2	1	0	1	0	0	0	0	0	0	0	3675	0	0	0	0	0	1
26-29	1	2	1	0	1	0	1	0	0	0	0	0	3400	0	0	0	0	0	1
26-29	1	1	1	0	0	0	0	0	0	0	0	0	3000	0	0	0	0	0	1
26-29	1	5	1	0	0	0	0	0	0	0	0	0	3220	0	0	0	0	0	0
26-29	1	5	1	0	0	0	0	0	0	0	0	0	3350	0	0	0	0	0	1
26-29	1	3	1	0	0	0	0	0	0	0	1	0	3180	0	0	0	0	0	1
26-29	1	2	1	0	0	0	0	0	0	0	0	0	3400	0	0	0	0	0	1
26-29	1	2	1	0	0	0	0	0	0	0	0	0	3600	0	0	0	0	0	1
26-29	1	2	1	0	0	0	0	0	0	0	0	0	3695	0	0	0	0	0	1
26-29	1	2	1	0	0	0	0	0	0	0	1	0	2000	0	1	0	0	0	1
26-29	5	2	1	0	0	0	0	0	0	0	0	0	3100	0	0	0	0	0	1
26-29	1	2	1	0	0	0	0	0	0	0	0	0	3050	0	0	0	0	0	1
26-29	1	2	1	0	0	0	0	0	0	0	1	0	2350	1	1	0	0	0	1
26-29	1	2	1	0	0	0	0	0	1	0	1	0	2020	0	1	0	0	0	1
26-29	1	2	1	0	0	0	0	0	0	0	0	0	3100	0	0	0	0	1	1
26-29	1	3	1	0	1	0	0	0	0	0	0	0	2600	0	0	0	0	0	1
26-29	1	3	1	0	0	0	0	0	0	0	0	0	3050	0	0	0	0	0	1
26-29	5	3	1	0	0	0	0	0	0	0	0	0	3400	0	0	1	0	0	1
26-29	1	5	1	0	0	0	0	0	0	0	0	0	3700	0	0	0	0	0	1
26-29	1	2	1	0	0	0	0	0	0	0	0	0	3500	0	0	0	0	1	1
26-29	1	2	1	0	0	0	0	0	0	0	0	0	3600	0	0	0	0	0	1
26-29	5	5	1	0	0	0	0	0	0	0	0	0	3500	0	0	0	0	0	1
26-29	1	1	1	0	0	0	0	0	0	0	0	0	3000	0	0	0	0	0	1
26-29	4	6	1	0	0	0	0	0	0	0	0	0	3300	1	0	0	0	0	0
26-29	1	2	1	0	0	0	0	0	0	0	0	0	3400	0	0	0	0	0	1
26-29	1	5	1	0	0	0	0	0	0	0	0	1	4000	0	0	0	0	0	1
26-29	1	2	1	1	0	0	0	0	0	0	0	1	4100	0	0	0	1	0	1
26-29	1	2	1	0	0	0	0	0	0	0	0	1	4475	0	0	0	0	0	0
26-29	4	2	1	0	0	0	0	0	0	0	0	0	3000	0	0	0	0	0	0
26-29	1	2	1	0	0	0		0	0	0	0	0	3430	0	0	0	0	0	0
26-29	1	4	1	0	0	0	0	0	0	0	0	0	3100	0	0	0	0	0	1
26-29	1	5	1	0	0	0	0	0	0	0	0	0	3700	0	0	0	0	0	1
26-29	1	1	1	0	0	0	0	0	0	0	0	1	4600	0	0	0	0	0	1
26-29	5	1	1	0	0	0	0	0	0	0	0	1	4100	0	0	0	1	0	0
26-29	5	1	1	0	0	0	0	1	1	0	1	0	1500	0	1	0	0	0	0
26-29	4	2	1	1	0	0	0	0	0	0	1	0	3100	0	0	0	0	0	1
26-29	1	2	1	0	0	0	0	0	0	0	0	0	3520	0	0	0	0	0	1
26-29	5	2	1	0	0	0	0	0	0	0	0	0	3700	0	0	0	0	0	1
26-29	1	3	1	0	0	0	0	0	0	0	0	0	2700	0	1	0	0	0	1
26-29	4	6	1	0	1	0	1	0	0	0	0	0	3500	0	0	0	0	0	1
26-29	1	1	1	0	0	0	0	0	0	0	0	0	3700	0	0	0	0	0	1
26-29	1	2	1	0	0	0	0	0	0	0	0	1	4000	0	0	0	0	0	1
26-29	1	2	1	0	0	0	0	0	0	0	0	1	4200	0	0	0	0	0	1
26-29	1	1	1	0	0	0	0	0	0	0	0	0	3650	0	0	0	0	0	0
26-29	5	2	1	0	0	0	0	0	0	0	0	1	4300	0	0	0	0	0	1
26-29	1	3	1	0	0	0	0	0	0	0	0	0	3550	0	0	0	0	0	1
26-29	1	1	1	0	0	0	0	0	0	0	0	0	3600	0	0	0	0	1	1
26-29	4	2	1	0	1	0	0	0	0	0	0	0	3800	0	0	0	0	1	1
26-29	1	1	1	0	0	0	0	0	0	0	0	0	3000	0	0	0	0	0	1
26-29	1	2	1	0	0	0	0	0	0	0	0	0	3200	0	0	0	0	0	1
26-29	1	2	1	0	0	0	1	0	0	0	0	0	2600	0	0	0	0	0	1
26-29	1	2	1	0	0	0	0	0	0	0	0	0	3000	0	0	0	0	0	0
26-29	4	6	1	0	0	0	1	0	0	0	0	0	3200	0	0	0	0	0	1
26-29	4	2	1	0	0	0	0	0	0	0	0	0	3700	0	0	0	0	0	1
26-29	1	2	1	0	0	0	0	0	0	0	0	0	3900	0	0	0	0	0	1
26-29	1	2	1	0	0	1	1	0	0	0	0	1	4000	0	0	0	0	0	1
26-29	4	1	1	0	0	0	0	0	0	0	0	0	3700	0	0	0	0	0	1
26-29	4	2	1	0	0	0	0	0	0	0	0	0	3620	0	0	0	0	0	1
26-29	1	2	1	0	0	0	0	0	0	0	1	0	2050	0	0	0	1	1	1
26-29	4	2	1	0	0	0	0	0	0	0	0	0	3200	0	0	0	0	0	1
26-29	1	2	1	0	0	0	0	0	0	0	0	0	3800	0	0	0	0	0	0
26-29	1	1	1	0	0	0	0	0	0	0	0	0	3180	0	0	1	0	0	1
26-29	1	3	1	0	0	0	0	0	0	0	0	0	3350	0	0	0	0	0	0
26-29	1	2	1	0	0	0	0	0	0	0	0	0	3250	0	0	0	0	0	0
26-29	1	5	1	0	0	0	0	0	0	0	0	0	3700	0	0	0	0	0	0
26-29	1	3	1	0	0	0	0	0	0	0	0	1	4100	0	0	0	0	0	1
26-29	4	6	1	0	0	0	0	0	0	0	0	0	3100	0	0	0	0	0	1
26-29	1	2	1	0	0	0	0	0	0	0	0	0	3400	0	0	0	0	0	1
26-29	1	3	1	0	0	0	0	0	0	0	1	0	3300	0	0	0	0	0	0
26-29	1	3	1	0	0	0	0	0	0	0	0	1	4100	0	0	0	0	0	1
26-29	1	2	1	0	1	0	0	0	0	0	0	0	3100	0	0	0	0	0	1
26-29	1	2	1	0	0	0	1	0	0	0	0	1	4300	0	0	1	0	0	1
26-29	4	2	1	0	0	0	0	0	0	0	0	0	3300	0	0	0	0	0	0
26-29	1	3	1	0	0	0	0	0	0	0	0	0	3400	0	0	0	0	0	0
26-29	1	3	1	0	0	0	0	0	0	0	0	0	3750	0	0	0	0	0	1
26-29	1	1	1	0	0	0	0	0	0	0	0	1	4350	0	0	0	0	0	1
26-29	1	2	1	0	0	0	0	0	0	0	0	0	3250	0	0	1	0	0	1
26-29	5	2	1	0	0	0	0	0	0	0	0	1	4000	0	0	1	0	0	1
26-29	4	2	1	0	0	0	0	0	0	0	0	0	3900	0	0	0	0	0	1
26-29	1	2	1	0	0	0	0	0	0	0	0	0	3650	0	0	0	0	0	1
26-29	1	1	1	0	0	0	0	0	0	0	0	0	3850	0	0	0	0	0	1
26-29	1	2	1	0	0	0	0	0	0	0	0	0	3500	0	0	0	0	0	1
26-29	1	1	1	0	0	0	0	0	0	0	0	0	3600	0	0	0	0	0	1
26-29	5	2	1	0	0	0	0	0	0	0	0	0	3500	0	0	0	0	0	0
26-29	1	1	1	0	1	0	0	0	0	1	0	0	3400	0	0	0	0	0	1
26-29	3	4	1	0	0	0	1	0	0	0	0	0	3800	0	0	0	0	0	1
26-29	1	1	1	0	0	0	0	0	0	0	0	0	2600	1	0	0	0	0	1
26-29	1	1	1	0	0	0	0	0	0	0	0	0	3200	0	0	0	0	0	1
26-29	1	2	1	0	0	0	0	0	0	0	0	0	3350	0	0	0	0	0	1
26-29	1	1	1	0	0	0	0	0	0	0	0	0	3900	0	0	0	0	0	1
26-29	4	1	1	0	0	0	0	0	0	0	0	0	3170	0	0	0	0	0	0
26-29	5	5	1	0	0	0	0	0	0	0	0	0	3450	0	0	0	0	0	1
26-29	1	1	1	0	0	0	0	0	0	0	0	1	4200	0	0	0	0	0	1
26-29	1	2	1	0	0	0	0	0	0	0	0	0	3000	0	0	0	0	0	0
26-29	1	2	1	0	0	0	0	0	0	0	0	0	3280	0	0	0	0	0	0
26-29	1	1	1	0	0	0	0	0	0	0	1	0	2950	1	1	0	0	0	0
26-29	1	2	1	0	0	0	0	0	0	0	0	0	2900	0	0	0	0	0	0
26-29	4	2	1	0	0	0	0	0	0	0	0	0	3600	0	0	0	0	0	1
26-29	5	2	1	0	0	0	0	0	0	0	0	0	3600	0	0	0	0	0	1
26-29	1	3	1	0	1	0	0	0	0	0	0	0	3750	0	0	0	0	0	1
26-29	1	2	1	0	0	0	0	0	0	0	0	0	3300	0	0	0	0	0	1
26-29	1	1	1	0	0	0	0	0	0	0	0	1	4100	0	0	0	0	0	1
26-29	1	4	1	0	0	0	0	0	0	0	0	1	4000	0	0	0	0	0	0
26-29	1	2	1	0	0	0	0	0	0	0	0	0	3500	1	0	0	0	0	1
26-29	4	2	1	0	0	0	0	0	0	0	0	0	3350	0	0	0	0	0	1
26-29	1	3	1	0	0	0	0	0	0	0	0	0	3300	0	0	0	0	0	1
26-29	3	3	1	0	0	0	0	0	0	0	0	0	3650	0	1	0	1	0	1
26-29	1	1	1	0	0	0	0	0	0	0	0	0	3850	0	0	0	0	0	1
26-29	4	1	1	0	0	0	0	0	0	0	0	1	4380	0	0	0	0	0	1
26-29	4	2	1	0	0	1	0	0	0	0	1	0	2500	0	0	0	0	0	1
26-29	1	1	1	0	0	0	0	0	0	0	0	0	3500	0	0	0	0	0	1
26-29	1	2	1	0	0	0	0	0	0	0	0	1	4150	0	0	0	0	0	0
26-29	4	2	1	0	1	0	0	0	0	0	0	0	3250	0	0	0	0	0	1
26-29	1	1	1	0	0	0	1	0	0	0	0	0	3500	0	0	0	0	0	1
26-29	1	2	1	0	0	0	0	0	0	0	0	0	3850	0	0	0	0	0	1
26-29	5	1	1	0	0	0	0	0	0	0	0	0	2700	0	0	0	0	0	1
26-29	1	6	1	0	0	0	0	0	0	0	0	1	4070	0	0	0	0	0	0
26-29	4	1	1	0	0	0	0	0	0	0	0	0	3400	0	0	0	0	0	1
26-29	4	2	1	0	0	0	0	0	0	0	0	0	3100	0	0	0	0	0	0
26-29	1	2	1	0	0	0	0	0	0	0	0	0	3500	0	0	0	0	0	0
26-29	1	2	1	0	0	0	0	0	0	0	0	0	3500	0	0	0	0	0	1
26-29	1	3	1	0	0	0	0	0	0	0	0	1	4150	0	0	0	0	0	1
26-29	1	3	1	0	0	0	0	0	0	0	1	0	2350	0	0	0	0	0	1
26-29	1	2	1	0	0	0	0	0	0	0	0	0	3800	0	0	0	0	0	1
26-29	1	2	1	0	0	0	0	0	0	0	0	1	4300	0	0	0	0	0	1
26-29	4	2	1	0	0	0	1	0	0	0	0	0	3000	0	0	0	0	0	1
26-29	1	3	1	0	0	0	0	0	0	0	0	0	3600	0	0	0	0	0	1
26-29	4	6	1	0	1	0	0	0	0	0	0	0	3300	0	0	0	0	0	1
26-29	1	2	1	0	0	0	0	0	0	0	0	0	3400	0	0	0	0	0	0
26-29	1	2	1	0	0	0	0	0	0	0	0	0	3850	0	0	0	0	0	1
26-29	5	2	1	0	0	0	0	0	0	0	0	0	3900	0	0	0	0	0	0
26-29	1	2	1	0	0	0	0	0	0	0	0	1	4000	0	0	0	1	0	1
26-29	5	1	1	0	0	0	0	0	0	0	0	0	3250	0	0	0	0	0	1
26-29	1	3	1	0	0	0	0	0	0	0	0	1	4750	0	0	0	0	0	0
26-29	1	2	1	0	0	0	0	0	0	0	0	0	2800	0	0	0	0	0	1
26-29	1	2	1	0	0	0	0	0	0	0	0	0	3500	0	0	0	0	0	0
26-29	1	1	1	0	0	0	0	0	0	0	0	0	3200	0	1	0	0	0	1
26-29	1	2	1	0	0	0	0	0	0	0	0	0	3600	0	0	0	0	0	0
26-29	1	1	1	0	0	0	0	0	0	0	1	0	2860	0	1	1	0	0	1
26-29	1	2	1	0	1	0	0	0	0	0	0	0	3600	0	0	0	0	0	1
26-29	1	2	1	0	0	0	0	0	0	0	0	0	3350	0	0	0	0	0	1
26-29	1	1	1	0	0	0	0	0	0	0	0	0	3300	0	0	0	0	0	1
26-29	4	2	1	0	0	0	0	0	0	0	0	0	3400	0	0	0	0	0	1
26-29	1	2	1	0	0	0	0	0	0	0	0	0	2800	0	0	0	0	1	1
26-29	1	1	1	0	0	0	0	0	0	0	0	1	4300	0	0	0	0	0	0
26-29	1	1	1	0	0	0	0	0	0	0	0	1	4040	0	0	0	0	0	1
26-29	1	2	1	0	0	0	0	0	0	0	0	0	3520	0	0	0	0	0	1
26-29	1	2	1	0	0	0	0	0	0	0	0	1	4800	0	0	0	0	0	1
26-29	5	5	1	0	0	0	0	0	0	0	0	0	3400	0	0	0	0	0	0
26-29	1	2	1	0	0	0	0	0	0	0	0	0	3540	0	0	0	0	0	1
26-29	1	1	1	0	0	0	0	0	0	1	0	1	4200	0	0	0	0	0	0
26-29	4	1	1	0	1	0	0	0	0	0	1	0	2850	0	0	0	0	0	1
26-29	1	2	1	0	0	0	0	0	0	0	0	0	2800	0	0	0	1	0	1
26-29	5	3	1	0	0	0	0	0	0	0	1	0	2400	0	0	0	0	0	1
26-29	4	2	1	0	0	0	0	0	0	0	0	0	3700	0	0	0	0	0	1
26-29	1	2	1	0	0	0	0	0	0	0	0	0	3300	0	0	0	0	0	0
26-29	1	2	1	0	0	0	0	0	0	0	1	0	2250	0	1	1	0	0	1
26-29	1	2	1	0	0	0	0	0	0	0	1	0	3200	0	0	0	0	0	1
26-29	1	2	1	0	0	0	0	0	0	0	0	0	3900	0	0	0	0	0	1
26-29	4	2	1	0	0	0	0	0	0	0	0	0	2550	0	0	0	0	0	0
26-29	1	2	1	0	1	0	1	0	0	0	1	0	2550	0	1	0	0	0	1
26-29	1	4	1	0	1	0	0	0	0	0	0	0	3450	0	0	0	0	0	1
26-29	4	1	1	0	0	0	0	0	0	0	0	0	3900	0	0	0	0	0	1
26-29	1	2	1	0	0	0	0	0	0	0	0	0	3600	0	0	0	0	0	1
26-29	4	2	1	0	0	0	0	0	0	0	0	0	3250	0	0	0	0	0	1
26-29	5	1	1	0	0	0	0	0	0	0	0	0	3200	0	0	0	0	0	0
26-29	1	5	1	0	0	0	0	0	0	0	0	0	3320	0	0	0	0	0	1
26-29	1	1	1	0	0	0	0	0	0	0	0	0	3750	0	0	0	0	0	1
26-29	1	3	1	0	0	0	0	0	0	0	0	0	3000	0	0	0	0	0	0
26-29	1	2	1	0	0	0	0	0	0	0	0	0	3740	0	0	0	0	0	1
26-29	4	1	1	0	0	0	0	0	0	0	0	0	3650	0	0	0	0	0	1
26-29	1	2	1	0	0	1	0	0	0	0	1	0	3100	0	0	0	0	0	1
26-29	1	2	1	0	0	0	0	0	0	1	0	0	2800	0	0	0	0	0	0
26-29	1	2	1	0	0	0	0	0	0	0	0	0	3100	0	0	0	0	0	0
26-29	1	1	1	0	0	0	0	0	0	0	0	0	3400	0	0	0	0	0	1
26-29	1	2	1	0	0	0	1	0	0	0	0	0	3600	0	0	0	0	0	1
26-29	1	1	1	0	0	0	0	0	0	0	0	0	3800	0	0	0	0	0	1
26-29	1	1	1	0	0	0	0	0	0	0	0	0	3800	0	0	0	0	0	1
26-29	5	2	1	0	0	0	0	0	0	0	0	0	3590	0	0	0	0	0	1
26-29	5	3	1	0	0	0	0	0	0	0	1	0	2950	1	0	0	0	0	0
26-29	1	2	1	0	0	0	0	0	0	0	0	0	3150	0	0	0	0	0	1
26-29	4	2	1	0	0	0	0	0	0	0	0	0	3350	0	0	0	0	0	1
26-29	5	1	1	0	0	0	0	0	0	0	0	1	4000	0	0	0	0	0	0
26-29	1	1	1	0	0	0	0	0	0	0	0	0	3300	0	0	0	0	0	1
26-29	4	2	1	0	0	0	0	0	0	0	0	0	3300	0	0	0	1	0	1
26-29	5	4	1	0	0	0	0	0	0	0	0	0	3400	0	0	0	0	1	1
26-29	1	1	1	0	1	0	0	0	0	0	0	0	2800	0	0	0	0	0	1
26-29	1	1	1	0	0	0	0	0	0	0	0	1	4400	0	0	0	0	0	1
26-29	4	4	1	0	0	0	0	0	0	0	0	0	3210	0	0	0	0	0	1
26-29	1	1	1	0	0	0	0	0	0	0	0	0	3600	0	0	0	0	0	0
26-29	1	1	1	0	0	0	0	0	0	0	0	1	4400	0	0	0	0	0	1
26-29	5	1	1	0	1	0	0	0	0	0	0	0	2500	0	0	0	1	0	1
26-29	1	1	1	0	0	0	0	0	0	0	0	0	3500	0	0	0	0	0	1
26-29	1	2	1	0	0	0	0	0	0	0	0	0	2990	0	0	0	0	0	0
26-29	5	1	1	0	0	0	0	0	0	0	0	0	3300	0	0	0	0	0	1
26-29	5	5	1	0	0	0	0	0	0	0	0	0	3400	0	0	0	0	0	1
26-29	1	2	1	0	0	0	0	0	0	0	0	0	3800	0	0	0	0	0	1
26-29	1	2	1	0	0	0	0	0	0	0	0	0	3150	0	0	0	0	0	1
26-29	1	4	1	0	0	0	0	0	0	0	0	1	4440	0	0	0	0	0	1
26-29	4	2	1	0	0	0	0	0	0	0	1	0	2980	0	0	0	1	0	0
26-29	1	2	1	0	0	0	0	0	0	0	0	0	2950	0	0	0	0	0	1
26-29	1	2	1	0	0	0	0	0	0	0	0	0	2900	0	0	0	0	0	1
26-29	5	2	1	0	0	0	0	0	0	0	0	0	3300	0	0	0	0	0	0
26-29	1	2	1	0	0	0	0	0	0	0	0	0	3080	0	0	0	0	0	0
26-29	1	3	1	0	0	0	0	0	0	0	0	0	3400	0	0	0	0	0	1
26-29	1	2	1	0	0	0	0	0	0	0	0	0	3100	0	0	0	0	0	1
26-29	1	1	1	0	0	0	0	0	0	0	0	0	3150	0	0	0	0	0	0
26-29	1	2	1	0	0	0	0	0	0	0	0	0	3750	0	0	0	0	0	0
26-29	4	1	1	0	0	0	0	0	0	0	0	0	3300	0	0	0	0	0	1
26-29	4	6	1	0	0	0	0	0	0	0	0	0	3250	0	0	0	0	0	0
26-29	1	1	1	0	1	0	0	0	0	0	0	0	2500	0	0	0	0	0	1
26-29	5	3	1	0	0	0	0	0	0	0	0	1	4000	0	1	0	0	0	0
26-29	1	1	1	0	0	0	1	0	0	0	0	0	3200	0	0	0	0	0	1
26-29	1	2	1	0	0	0	0	1	0	0	1	0	1950	0	1	0	0	1	1
26-29	4	2	1	0	0	0	0	0	0	0	0	0	3750	0	0	1	0	0	1
26-29	1	2	1	0	0	0	0	0	0	0	0	0	3475	0	0	0	0	0	1
26-29	1	1	1	0	0	0	0	0	0	0	0	0	3400	0	0	0	0	0	1
26-29	1	2	1	0	0	0	0	0	0	0	0	0	3700	0	0	0	0	0	1
26-29	1	2	1	0	0	0	0	0	0	0	0	0	3800	0	0	0	0	0	1
26-29	1	5	1	0	0	0	0	0	0	0	0	0	3000	0	0	0	0	0	1
26-29	1	2	1	0	0	0	0	0	0	0	0	1	4400	0	0	0	0	0	1
26-29	1	3	1	0	0	0	0	0	0	0	0	0	3400	0	0	0	0	0	0
26-29	1	2	1	0	0	0	0	0	0	0	0	0	3100	1	0	0	0	0	1
26-29	1	2	1	0	0	0	0	0	0	0	0	0	3100	0	0	1	0	0	1
26-29	1	3	1	0	0	0	0	0	0	0	0	0	3870	0	0	0	0	0	0
26-29	1	2	1	0	0	0	1	0	0	0	0	0	3530	0	0	0	0	0	1
26-29	1	2	1	0	0	0	0	0	0	0	0	0	2200	0	0	0	0	0	1
26-29	1	4	1	0	0	0	0	0	0	0	0	0	3190	0	0	0	0	0	0
26-29	4	2	1	0	0	0	0	0	0	0	0	0	3600	0	0	0	0	0	1
26-29	1	2	1	0	0	0	0	0	0	0	0	0	3250	0	0	0	0	0	0
26-29	1	2	1	0	0	0	0	0	0	0	0	0	3200	0	0	0	0	0	0
26-29	1	2	1	0	0	0	0	0	0	0	0	0	3300	0	0	0	0	0	1
26-29	1	5	1	0	0	0	0	0	0	0	0	0	3175	0	0	0	0	0	1
26-29	1	2	1	0	0	0	0	0	0	0	0	1	4150	0	0	0	0	0	1
26-29	1	2	1	0	0	0	0	0	0	0	0	1	4200	0	0	0	0	0	1
26-29	1	2	1	0	0	0	0	0	0	0	0	0	2160	1	0	0	0	0	1
26-29	1	2	1	0	0	0	0	0	0	0	0	0	3300	0	0	0	0	0	1
26-29	5	3	1	0	0	0	0	0	0	0	0	0	3700	0	0	0	0	0	1
26-29	1	1	1	0	0	0	0	0	0	0	0	0	3350	0	0	0	0	0	1
26-29	1	2	1	0	0	0	0	0	0	0	0	0	3550	0	0	0	0	0	1
26-29	5	2	1	0	0	0	1	0	0	0	0	0	3550	0	0	0	0	0	1
26-29	5	3	1	0	0	0	0	0	0	0	0	1	4050	0	0	0	1	0	1
26-29	1	4	1	0	0	0	0	0	0	0	0	0	3550	0	0	0	0	0	1
26-29	1	2	1	0	0	0	0	0	0	0	0	1	4125	0	0	0	0	0	1
26-29	4	2	1	0	0	0	0	0	0	0	0	0	3050	0	0	0	0	0	0
26-29	4	4	1	0	0	0	0	0	0	0	0	0	3850	0	0	0	0	0	1
26-29	1	1	1	0	0	0	0	0	0	0	0	0	3600	0	0	0	0	0	1
26-29	5	2	1	0	0	0	0	0	0	0	0	0	3900	0	0	0	0	0	1
26-29	4	1	1	0	0	0	0	0	0	0	0	0	3800	0	0	0	0	0	1
26-29	1	2	1	0	0	0	0	0	0	0	0	0	3850	0	0	0	0	0	1
26-29	4	2	1	0	0	0	0	1	0	0	1	0	2500	0	1	0	0	0	1
26-29	4	2	1	0	0	0	0	0	0	0	0	0	3500	0	0	0	0	0	1
26-29	1	2	1	0	0	0	0	0	0	0	0	0	3550	0	0	0	0	0	1
26-29	4	3	1	0	0	0	0	0	0	0	0	0	2900	0	0	0	0	0	1
26-29	1	3	1	0	0	0	0	0	0	0	0	0	3800	0	0	0	0	0	1
26-29	1	1	1	0	1	0	0	0	0	0	0	0	2600	0	0	0	0	0	1
26-29	1	2	1	0	0	0	0	0	0	0	0	0	3300	0	0	0	0	0	0
26-29	1	2	1	0	0	0	0	0	0	0	0	0	3170	0	0	0	0	0	0
26-29	1	2	1	0	0	0	0	0	0	0	0	0	3300	0	0	0	0	0	1
26-29	1	2	1	0	1	0	0	0	0	0	0	0	3900	0	0	0	0	0	1
26-29	4	2	1	1	0	0	0	0	0	0	0	1	4600	0	0	0	0	0	1
26-29	1	1	1	0	0	0	0	0	0	0	0	0	2500	0	0	0	0	0	0
26-29	5	2	1	0	0	0	0	0	0	0	0	0	3350	0	0	0	0	0	1
26-29	5	2	1	0	0	0	0	0	0	0	0	0	3400	0	0	0	0	0	1
26-29	1	2	1	0	0	0	0	0	0	0	0	0	3550	0	0	0	0	0	0
26-29	1	2	1	0	0	0	0	0	0	0	0	0	3850	0	0	0	0	0	0
26-29	5	5	1	0	0	0	0	0	0	0	0	1	4000	0	0	0	0	0	1
26-29	4	2	1	0	0	0	0	0	0	0	1	0	3000	0	1	0	0	0	1
26-29	1	2	1	0	0	0	0	0	0	0	0	0	3080	0	0	0	0	0	0
26-29	1	3	1	0	0	0	0	0	0	0	0	0	3940	0	0	0	0	0	0
26-29	1	3	1	0	0	0	0	0	0	0	0	0	3350	0	0	0	0	0	1
26-29	1	3	1	0	0	0	0	0	0	0	0	1	4300	0	0	0	0	0	1
26-29	1	4	1	0	0	0	0	0	0	0	0	1	4150	0	0	0	0	0	1
26-29	1	2	1	0	0	0	0	0	0	0	0	0	3560	0	0	0	0	0	1
26-29	1	3	1	0	0	0	0	0	0	0	0	1	4000	0	0	0	0	0	1
26-29	1	1	1	0	0	0	0	0	0	0	0	0	3500	0	0	0	0	0	0
26-29	5	2	1	0	0	0	0	0	0	1	0	0	2800	0	0	1	0	0	1
26-29	5	2	1	0	0	0	0	0	0	0	0	0	3200	0	0	0	0	0	1
26-29	1	2	1	0	0	0	0	0	0	0	0	0	3350	1	0	0	0	0	0
26-29	5	1	1	0	0	0	0	0	0	0	0	0	3250	0	0	1	0	0	1
26-29	1	4	1	0	0	0	0	0	0	0	0	0	3200	0	0	0	0	0	1
26-29	5	2	1	0	0	0	0	0	0	0	0	0	3800	0	0	0	0	0	1
26-29	1	2	1	0	0	0	0	0	0	0	0	0	2550	0	0	0	0	0	1
26-29	1	3	1	0	0	0	0	0	0	0	0	0	3000	0	0	0	0	0	0
26-29	4	5	1	0	0	0	0	0	0	0	0	0	3900	0	0	0	0	0	0
26-29	1	2	1	0	0	0	0	0	0	0	0	0	3270	0	0	0	0	0	0
26-29	1	3	1	0	0	0	0	0	0	0	0	0	3500	0	0	0	0	0	1
26-29	1	2	1	0	0	0	0	0	0	0	0	0	3145	0	0	0	0	0	1
26-29	5	1	1	0	0	0	0	0	0	0	0	0	3600	0	0	0	0	0	0
26-29	5	2	1	0	0	0	0	0	0	0	0	0	3350	0	0	0	0	0	0
26-29	1	2	1	0	0	0	0	0	0	0	0	0	3000	0	0	0	0	0	0
26-29	1	2	1	0	0	0	0	0	0	0	0	0	3500	0	0	0	0	0	1
26-29	1	2	1	0	0	0	0	0	0	0	0	0	3800	0	0	0	0	0	1
26-29	1	1	1	0	0	0	0	0	0	0	0	0	3850	0	0	0	1	0	1
26-29	1	2	1	0	0	0	0	0	0	0	0	0	2600	0	0	0	0	1	1
26-29	5	4	1	0	0	0	0	0	0	0	0	0	3400	0	0	0	0	0	1
26-29	1	4	1	0	0	0	0	0	0	0	0	1	4130	0	0	0	0	0	1
26-29	1	6	1	0	0	0	1	0	0	0	0	0	3800	0	0	0	0	0	1
26-29	1	1	1	0	0	0	0	0	0	0	0	0	3300	0	0	0	0	0	1
26-29	1	2	1	0	0	0	0	0	0	0	0	0	3600	0	0	0	0	0	1
26-29	4	2	1	0	0	0	0	0	0	0	0	1	4000	0	0	0	0	0	1
26-29	5	2	1	0	0	0	0	0	0	0	0	0	3650	0	0	0	0	0	0
26-29	1	2	1	0	0	0	0	0	0	0	0	0	3950	0	0	0	0	0	1
26-29	1	2	1	0	0	0	0	0	0	0	0	0	3100	0	0	0	0	0	1
26-29	1	2	1	0	0	0	0	0	0	0	0	0	3650	0	0	0	0	0	1
26-29	1	2	1	0	0	0	0	0	0	0	0	0	3000	0	0	0	0	0	1
26-29	1	3	1	0	0	0	0	0	0	0	0	0	3250	0	0	0	0	0	1
26-29	1	6	1	0	0	0	0	0	0	0	0	0	3600	0	0	0	0	0	1
26-29	1	1	1	0	0	0	0	0	0	0	0	0	3300	0	0	0	0	0	1
26-29	4	2	1	0	0	0	0	0	0	0	0	0	3250	0	0	0	0	0	1
26-29	5	1	1	0	0	0	0	0	0	0	0	1	4000	0	0	0	0	0	1
26-29	1	2	1	0	0	0	0	0	1	0	1	0	2600	0	1	0	0	0	0
26-29	1	1	1	0	0	0	0	0	0	0	1	0	2500	0	0	0	0	0	1
26-29	1	2	1	0	0	0	0	0	0	0	0	0	3350	0	0	0	0	0	1
26-29	5	2	1	0	0	0		0	0	0	0	0	3950	0	0	0	0	0	1
26-29	1	2	1	0	1	0	0	0	0	0	0	0	3050	0	0	0	0	0	1
26-29	5	5	1	0	0	0	0	0	0	0	0	0	3200	0	1	0	0	0	1
26-29	4	4	1	0	0	0	0	0	0	0	0	0	3900	1	0	0	0	0	1
26-29	1	2	1	0	0	0	0	0	0	0	0	0	3200	0	0	0	0	0	1
26-29	4	3	1	0	0	0	0	0	0	0	0	0	3500	0	0	0	0	0	1
26-29	1	2	1	0	0	0	0	0	0	0	0	1	4100	0	0	0	0	0	1
26-29	5	5	1	0	0	0	0	0	0	0	0	0	2750	0	0	0	0	0	0
26-29	1	1	1	0	0	0	0	0	0	0	0	0	1500	0	0	0	0	0	1
26-29	4	6	1	0	1	0	0	0	0	0	0	0	3200	0	0	0	0	0	1
26-29	1	2	1	0	0	0	0	0	0	0	0	0	3400	0	0	0	0	0	1
26-29	1	5	1	1	1	0	0	0	0	0	0	0	2850	0	0	0	0	0	1
26-29	1	2	1	0	0	0	0	0	0	0	0	0	3650	0	0	0	0	0	1
26-29	1	3	1	0	0	0	0	0	0	0	0	0	2800	0	0	0	0	0	0
26-29	1	3	1	0	0	0	0	0	0	0	0	0	3500	0	0	0	0	0	0
26-29	5	2	1	0	0	0	0	0	0	0	0	0	2750	0	1	0	0	0	0
26-29	1	2	1	0	0	0	0	0	0	0	0	1	4000	1	0	0	0	0	0
26-29	4	4	1	0	0	0	0	0	0	0	0	0	3350	1	0	0	0	0	1
26-29	5	2	1	0	0	0	0	0	0	0	0	0	3400	0	0	0	0	0	1
26-29	5	2	1	0	0	0	0	0	0	0	0	1	4400	0	0	0	0	0	1
26-29	5	2	1	0	0	0	0	0	0	0	0	0	2950	0	0	0	0	0	1
26-29	5	1	1	0	0	0	0	0	0	0	0	0	3500	0	0	0	0	0	1
26-29	5	1	1	0	0	0	0	0	0	0	0	0	3200	0	0	0	0	0	1
26-29	1	2	1	0	0	0	0	0	0	0	0	0	3600	0	0	0	0	0	0
26-29	4	2	1	0	0	0	0	0	0	0	0	0	2890	0	0	0	0	0	0
26-29	1	2	1	0	0	0	0	0	0	0	0	0	3550	0	0	0	0	0	1
26-29	1	2	1	0	0	0	0	0	0	0	0	0	3710	0	0	0	0	0	0
26-29	4	2	1	0	0	0	0	0	0	0	0	0	3700	0	0	0	0	0	0
26-29	5	1	1	0	0	0	0	0	0	0	0	0	3600	0	0	0	0	0	0
26-29	1	2	1	0	0	0	0	0	0	0	0	1	4050	0	0	0	0	0	1
26-29	4	5	1	0	0	0	0	0	0	0	0	0	3400	0	0	0	0	0	1
26-29	1	1	1	0	0	0	0	0	0	0	0	0	3840	0	0	0	0	0	0
26-29	1	2	1	0	0	0	0	0	0	0	0	0	3500	0	0	0	0	1	1
26-29	1	4	1	0	0	0	0	0	0	0	0	0	3800	0	0	0	0	0	1
26-29	4	2	1	0	0	0	0	0	0	0	0	0	3500	0	0	0	0	0	1
26-29	1	4	1	0	0	0	0	0	0	0	0	0	3600	0	0	0	0	0	1
26-29	5	2	1	0	0	0	0	0	0	0	0	1	4200	0	0	0	0	0	1
26-29	1	2	1	0	0	0	0	0	0	0	0	0	3300	0	0	0	0	0	1
26-29	1	2	1	0	0	0	0	0	0	0	0	0	3000	0	1	0	0	0	0
26-29	1	2	1	0	0	0	0	0	0	0	0	0	3460	0	0	0	0	0	1
26-29	1	2	1	0	0	0	0	0	0	0	0	0	3520	0	0	0	0	0	1
26-29	4	2	1	0	0	0	0	0	0	0	0	0	3300	0	0	0	0	0	1
26-29	4	2	1	0	0	0	0	0	0	0	0	0	3600	0	0	0	0	0	0
26-29	4	2	1	0	0	0	0	0	1	0	1	0	3000	0	0	0	1	0	1
26-29	1	6	1	0	0	0	0	0	0	0	0	0	3700	0	0	0	1	0	1
26-29	1	3	1	0	0	0	0	1	0	0	1	0	2000	0	1	0	0	0	0
26-29	5	3	1	0	0	0	0	0	0	0	0	0	2850	0	0	0	0	0	1
26-29	5	1	1	0	0	0	0	0	0	0	0	0	2900	0	0	0	0	0	1
26-29	1	1	1	0	0	0	0	0	0	0	0	0	2900	0	0	0	0	0	0
26-29	1	1	1	0	0	0	0	0	0	0	0	0	3300	0	0	0	0	0	1
26-29	4	4	1	0	0	0	0	0	0	0	0	0	3400	0	0	0	0	0	1
26-29	1	2	1	0	0	0	0	0	0	0	0	0	3750	0	0	0	0	0	0
26-29	1	2	1	0	0	0	0	0	0	0	0	1	4250	0	0	0	0	0	1
26-29	1	2	1	0	0	0	0	0	0	0	0	1	4100	0	0	0	0	0	1
26-29	1	4	1	0	1	0	0	0	0	0	0	0	3000	0	0	0	0	0	1
26-29	1	2	1	0	0	0	0	0	0	0	0	0	3400	0	0	0	0	0	0
26-29	1	3	1	0	0	0	0	0	0	0	0	0	3500	0	1	0	0	0	1
26-29	1	5	1	0	0	0	0	0	0	0	0	0	3800	0	0	0	0	0	0
26-29	1	2	1	0	0	0	0	0	0	0	0	0	3400	0	0	0	0	0	1
26-29	1	2	1	0	0	0	0	0	0	0	0	0	3400	0	0	0	0	0	0
26-29	1	4	1	0	0	0	0	0	0	0	0	0	3100	0	0	0	0	0	1
26-29	5	2	1	0	1	0	0	0	0	0	0	0	3600	0	0	0	0	0	1
26-29	1	1	1	0	0	0	0	0	0	0	0	0	3700	0	0	0	0	0	0
26-29	5	1	1	0	0	0	0	0	0	0	0	0	3900	0	0	0	0	0	1
26-29	1	2	1	0	0	0	0	0	0	0	0	0	2250	0	0	0	0	0	1
26-29	1	2	1	0	0	0	0	0	0	0	0	0	3500	0	0	0	0	0	1
26-29	1	1	1	0	0	0	0	0	0	0	0	1	4000	0	1	0	0	0	1
26-29	1	2	1	0	0	0	0	0	0	0	0	0	3100	0	0	0	0	0	0
26-29	1	1	1	0	0	0	0	0	0	0	0	0	3100	0	0	0	0	0	1
26-29	5	2	1	0	0	0	0	0	0	0	0	0	3400	0	0	0	0	0	0
26-29	1	3	1	0	0	0	0	1	0	0	1	0	1500	1	1	1	0	0	1
26-29	4	2	1	0	0	0	0	0	0	0	0	0	3500	0	0	0	0	0	1
26-29	5	3	1	0	0	0	0	0	0	0	0	0	3902	0	0	0	0	0	1
26-29	1	1	1	0	0	0	0	0	0	0	0	1	4250	0	0	0	0	0	1
26-29	5	2	1	0	0	0	0	0	0	1	0	1	4050	0	0	0	0	0	1
26-29	1	5	1	0	0	0	0	0	1	0	1	0	2550	0	0	0	0	0	0
26-29	5	3	1	0	0	0	0	0	0	0	0	0	3650	0	0	0	0	0	0
26-29	1	2	1	0	0	0	0	0	0	0	0	0	3500	0	1	0	0	0	0
26-29	4	6	1	0	0	0	0	0	0	0	0	0	2300	0	0	0	0	0	1
26-29	4	2	1	0	0	0	0	0	0	0	0	0	3700	0	0	0	0	0	0
26-29	1	5	1	0	0	0	0	0	0	0	0	0	3000	0	0	0	0	0	0
26-29	5	2	1	0	0	0	0	0	0	0	1	0	2660	0	0	0	0	0	1
26-29	1	2	1	0	0	0		0	0	0	0	0	3700	0	0	0	0	0	1
26-29	5	2	1	0	1	0	0	0	0	0	0	0	2900	0	0	0	0	0	1
26-29	1	2	1	0	0	0	0	0	0	0	0	0	2650	0	0	0	0	0	1
26-29	1	2	1	0	0	0	0	0	0	0	0	0	3300	0	0	0	0	0	1
26-29	1	2	1	0	0	0	0	0	0	0	0	0	3600	0	0	0	0	0	0
26-29	1	5	1	0	0	0	0	0	0	0	0	1	4250	0	0	0	0	0	1
26-29	4	5	1	0	0	0	0	0	0	0	0	0	3400	0	0	0	0	0	1
26-29	1	2	1	0	0	0	0	0	0	0	0	0	2400	0	0	0	0	0	1
26-29	1	2	1	0	1	0	0	0	0	0	0	0	3000	0	0	0	0	0	1
26-29	5	1	1	0	0	0	0	0	0	0	0	0	3350	0	0	0	0	0	1
26-29	4	2	1	0	0	0	0	0	0	0	0	0	3600	0	0	0	0	0	1
26-29	4	2	1	0	1	0	0	0	0	0	0	0	2700	0	0	1	0	0	1
26-29	1	4	1	0	0	0	0	0	0	0	0	0	3000	0	0	0	0	0	1
26-29	1	2	1	0	0	0	0	0	0	0	0	1	4000	0	0	0	0	0	0
26-29	1	2	1	0	0	0	1	0	0	0	0	0	3400	0	0	0	0	0	1
26-29	5	2	1	0	0	0	0	0	0	0	0	0	34000	0	0	0	0	0	0
26-29	1	2	1	0	0	0	0	0	0	0	0	1	4100	0	0	0	0	0	1
26-29	1	2	1	0	0	0	0	0	0	0	0	0	3500	0	0	0	0	0	1
26-29	4	1	1	0	0	0	0	0	0	0	0	0	3400	0	0	0	0	0	0
26-29	1	2	1	0	0	0	0	0	0	0	0	0	3000	0	0	0	0	0	0
26-29	1	2	1	0	0	0	0	0	0	0	0	1	4000	0	1	0	0	0	1
26-29	1	4	1	0	0	0	0	0	0	0	0	0	3000	0	0	0	0	0	0
26-29	1	3	1	0	1	0	0	0	0	0	0	1	4060	0	0	0	0	0	1
26-29	5	2	1	0	0	0	0	0	0	0	0	0	3800	0	0	0	0	0	1
26-29	1	2	1	0	0	0	0	0	0	0	0	0	3250	0	0	0	0	0	1
26-29	4	2	1	0	0	0	0	0	0	0	0	1	4780	0	0	0	0	0	1
26-29	1	5	1	0	0	0	0	0	0	0	0	0	3100	0	0	0	0	0	1
26-29	1	3	1	0	0	0	0	0	0	0	0	0	3250	0	0	0	0	0	0
26-29	1	1	1	0	0	0	0	0	0	0	0	0	3900	0	0	0	1	0	1
26-29	1	2	1	0	1	0	0	0	0	0	0	0	3250	0	0	0	0	1	1
26-29	4	2	1	0	0	0	0	0	0	0	0	0	3700	0	0	0	0	0	1
26-29	4	2	1	0	0	0	0	0	0	0	0	0	2750	0	0	0	0	0	0
26-29	1	2	1	0	0	0	0	0	0	0	0	0	3700	0	0	0	0	0	0
26-29	5	1	1	0	0	0	0	0	0	0	0	0	3500	0	0	0	0	0	1
26-29	4	2	1	0	0	0	0	0	0	0	0	1	4050	0	0	0	0	0	1
26-29	1	2	1	0	0	0	0	0	0	0	0	1	4300	0	0	0	0	0	1
26-29	1	4	1	0	0	0	0	0	0	0	0	0	3100	0	0	0	0	0	1
26-29	1	5	1	0	1	0	0	0	0	0	0	0	2950	0	0	0	0	0	1
26-29	4	1	1	0	0	0	0	0	0	0	0	0	3250	0	0	0	0	0	1
26-29	5	2	1	0	0	0	0	0	0	0	0	0	3900	0	0	0	0	0	1
26-29	1	2	1	0	0	0	0	0	0	0	0	0	3900	0	0	0	0	0	1
26-29	1	2	1	0	0	0	0	0	0	0	0	0	3000	0	0	0	0	0	1
26-29	1	2	1	0	0	0	0	0	0	0	0	0	2750	0	0	0	0	0	1
26-29	5	2	1	0	0	0	0	0	0	0	0	0	3700	0	0	0	0	0	1
26-29	4	3	1	0	0	0	0	0	0	0	0	0	3500	0	0	0	0	0	1
26-29	1	1	1	0	0	0	0	0	0	0	0	0	3500	0	0	0	0	0	1
26-29	1	3	1	0	0	0	0	0	0	0	0	0	3700	0	0	0	0	0	1
26-29	1	2	1	0	0	0	0	0	0	0	0	0	3150	1	0	0	0	0	1
26-29	1	1	1	0	0	0	0	0	0	0	0	0	3800	0	0	0	0	0	1
26-29	1	2	1	0	0	0	0	0	0	0	0	0	3800	0	0	0	0	0	1
26-29	1	2	1	0	0	0	0	0	0	0	0	0	3300	0	1	0	0	0	0
26-29	1	2	1	0	0	0	0	0	0	0	0	0	2700	0	0	0	0	0	0
26-29	5	3	1	0	0	0	0	0	0	0	0	0	2900	0	0	1	0	0	1
26-29	1	3	1	0	0	0	0	0	0	0	0	0	3600	0	0	0	0	0	0
26-29	1	2	1	0	0	0	0	0	0	0	0	0	3370	0	0	0	0	0	0
26-29	5	2	1	0	0	0	0	0	0	0	0	0	3000	0	0	0	0	0	0
26-29	1	2	1	0	0	0	0	0	0	0	0	0	3500	0	0	0	0	0	1
26-29	1	4	1	0	0	0	0	0	0	0	0	0	3400	0	0	0	0	0	1
26-29	1	2	1	0	0	0	0	0	0	0	0	0	3100	0	0	0	0	0	1
26-29	1	2	1	0	0	0	0	0	0	0	0	0	3300	0	0	0	1	0	1
26-29	5	2	1	0	0	0	0	0	1	0	1	0	2940	0	0	0	0	0	1
26-29	1	2	1	0	0	0	0	0	0	0	0	1	4200	0	0	0	0	0	1
26-29	4	2	1	0	0	0	0	0	0	0	0	0	3200	0	0	0	0	0	1
26-29	1	2	1	0	1	0	0	0	0	0	0	0	3250	0	0	0	0	0	1
26-29	4	1	1	0	1	0	0	0	0	0	0	0	3350	1	0	0	0	0	1
26-29	1	2	1	0	1	0	0	0	0	0	0	0	3200	0	0	0	0	0	1
26-29	1	1	1	0	0	0	0	0	0	0	0	1	4000	0	0	0	0	0	1
26-29	4	6	1	0	0	0	0	0	0	0	0	0	2900	0	0	0	0	0	1
26-29	1	2	1	0	0	0	0	0	0	0	1	0	3300	0	0	1	0	0	1
26-29	1	3	1	0	0	0	0	0	0	0	0	0	3100	0	0	0	0	0	1
26-29	4	1	1	0	0	0	0	0	0	0	0	0	3700	0	0	0	0	0	1
26-29	1	1	1	0	0	0	0	0	0	0	0	0	3500	0	0	0	0	0	1
26-29	1	6	1	0	0	0	0	0	0	0	0	0	3450	0	0	0	0	0	1
26-29	4	2	1	0	0	0	0	0	0	0	0	0	3200	1	0	0	0	0	1
26-29	4	2	1	0	0	0	0	0	0	0	0	0	3500	0	0	0	0	0	1
26-29	1	3	1	0	0	0	0	0	0	0	0	0	2675	0	0	0	0	0	0
26-29	1	1	1	0	0	0	0	0	0	0	0	0	3000	1	0	0	0	0	0
26-29	5	3	1	0	0	0	0	0	0	0	0	0	2800	0	0	0	0	0	1
26-29	1	4	1	0	0	0	0	0	0	0	0	0	3800	0	0	0	0	0	1
26-29	1	2	1	0	0	0	0	1	1	0	1	0	1240	0	1	0	0	0	1
26-29	1	4	1	1	0	0	0	0	0	0	0	0	3800	0	0	0	0	0	0
26-29	1	2	1	0	0	0	0	0	0	0	0	0	2900	0	0	0	0	0	0
26-29	1	3	1	0	0	0	0	0	0	0	0	1	4000	0	0	0	0	0	1
26-29	1	3	1	0	0	0	0	0	0	0	0	0	3400	0	0	0	0	1	1
26-29	1	2	1	0	0	0	0	0	0	0	0	0	3050	0	1	0	0	0	1
26-29	1	3	1	0	0	0	0	0	0	0	0	0	3500	0	0	0	0	0	0
26-29	5	2	1	0	0	0	1	0	0	0	0	0	3500	0	0	0	0	0	1
26-29	1	1	1	0	0	0	0	0	0	0	0	0	3610	0	0	0	0	0	0
26-29	1	4	1	0	0	0	0	0	0	0	0	0	3150	0	0	0	0	0	1
26-29	5	2	1	0	0	0	0	0	0	0	0	0	3000	0	0	0	0	0	0
26-29	1	4	1	0	1	0	0	0	0	0	0	0	2900	0	0	0	0	0	1
26-29	1	6	1	0	0	0	0	0	0	0	0	0	3900	0	0	0	0	0	0
26-29	4	4	1	0	0	0	0	0	0	0	0	0	3700	0	0	0	0	0	1
26-29	1	2	1	0	0	0	0	0	0	0	0	0	3400	0	0	0	0	0	0
26-29	4	2	1	0	1	0	0	0	0	0	0	0	3400	0	0	0	0	0	1
26-29	1	3	1	0	0	0	0	0	0	0	0	0	3400	0	0	0	0	0	1
26-29	1	6	1	0	0	0	0	0	0	0	0	0	3700	0	0	0	0	0	1
26-29	4	2	1	0	0	0	0	0	0	0	0	0	3500	0	0	0	0	0	1
26-29	1	1	1	0	0	0	0	0	0	0	0	0	3400	0	0	0	0	0	0
26-29	1	4	1	0	0	0	0	0	0	0	0	0	3400	0	0	0	0	0	1
26-29	5	2	1	0	0	0	0	0	0	1	0	0	3300	0	0	0	0	0	1
26-29	1	2	1	0	0	0	0	0	0	0	0	0	3000	0	0	0	0	0	1
26-29	1	1	1	0	0	0	0	0	0	0	0	1	4100	0	0	0	0	0	1
26-29	5	3	1	0	0	0	0	0	0	0	0	0	3400	0	0	0	0	0	0
26-29	1	5	1	0	1	0	0	0	0	0	0	0	2300	0	0	0	0	0	1
26-29	5	2	1	0	0	0	0	0	0	0	0	0	3250	0	0	0	0	0	0
26-29	1	2	1	0	0	0	0	0	0	0	0	0	3600	0	0	0	0	0	1
26-29	1	1	1	0	0	0	0	0	0	0	0	0	3750	0	0	0	0	0	1
26-29	4	2	1	0	0	0	0	0	0	0	0	0	3200	0	0	1	0	0	1
26-29	1	2	1	0	0	0	0	0	0	0	0	0	2700	0	0	0	0	0	0
26-29	5	3	1	0	0	0	0	0	0	0	0	0	3300	0	0	0	0	0	0
26-29	5	2	1	0	0	0	0	0	0	0	0	1	4000	0	0	0	0	0	1
26-29	4	1	1	0	0	0	0	0	0	0	0	0	3350	0	0	0	0	0	1
26-29	1	4	1	0	0	0	0	0	0	0	0	0	2850	0	0	1	0	0	1
26-29	4	1	1	0	0	0	0	0	0	0	0	0	3200	0	0	0	0	0	0
26-29	1	2	1	0	0	0	0	0	0	0	0	0	3150	0	0	0	0	0	1
26-29	1	2	1	0	0	0	0	0	0	0	0	0	3000	0	0	0	0	0	1
26-29	1	3	1	0	0	0	0	1	0	0	0	0	2800	0	1	0	0	0	0
26-29	5	2	1	0	0	0	0	0	0	0	0	0	3000	0	0	0	0	0	1
26-29	1	6	1	0	0	0	0	0	0	0	0	0	2650	0	0	0	0	0	1
26-29	1	2	1	0	0	0	0	0	0	0	0	0	3600	0	0	0	0	0	1
26-29	1	4	1	0	0	0	0	0	0	0	0	0	2850	0	0	0	0	0	1
26-29	4	6	1	0	0	0	0	0	0	0	0	0	3600	0	0	0	0	0	0
26-29	5	1	1	0	0	0	0	0	0	0	0	0	3100	0	0	0	0	0	1
26-29	1	2	1	0	0	0	0	0	0	0	0	0	3150	0	0	0	0	0	0
26-29	1	3	1	0	0	0	0	0	0	0	0	1	4150	0	0	0	0	0	1
26-29	4	6	1	0	0	0	0	0	0	1	0	0	3300	0	0	0	0	0	1
26-29	1	1	1	0	0	0	0	0	0	0	0	0	3800	0	0	0	0	0	1
26-29	1	2	1	0	0	0	0	0	0	0	0	0	3700	0	0	0	0	0	0
26-29	3	4	1	0	0	0	0	0	0	0	0	0	3700	0	0	0	0	0	1
26-29	1	1	1	0	0	0	0	0	0	0	0	0	3600	0	0	0	0	0	1
26-29	1	2	1	0	0	0	0	1	0	0	1	0	630	1	1	0	0	0	0
26-29	1	1	1	0	0	0	0	0	0	0	0	0	3100	0	0	0	0	0	0
26-29	1	2	1	0	0	0	0	0	0	0	0	1	4250	0	0	0	0	0	0
26-29	1	2	1	0	0	0	0	0	0	0	0	0	3750	0	0	0	0	0	0
26-29	1	2	1	0	0	0	0	0	0	0	0	0	3500	0	0	0	0	0	1
26-29	1	2	1	0	0	0	0	0	0	1	0	0	3560	0	0	0	0	0	0
26-29	1	6	1	0	0	0	0	0	0	0	0	0	3700	0	0	0	0	0	1
26-29	1	3	1	0	0	0	0	0	0	0	0	0	3700	0	0	0	0	0	1
26-29	1	6	1	0	0	0	0	0	0	0	0	0	3300	0	0	0	0	0	1
26-29	1	2	1	0	0	0	0	0	0	0	0	0	3350	0	0	0	0	0	1
26-29	1	4	1	0	0	0	0	0	0	0	0	0	3800	0	0	0	0	0	0
26-29	4	2	1	0	0	0	0	0	0	0	0	0	3700	0	0	0	0	0	0
26-29	5	3	1	0	0	0	0	0	0	0	0	0	2800	0	0	0	0	0	1
26-29	5	3	1	0	0	0	0	0	0	0	0	0	3600	0	0	0	0	0	1
26-29	1	2	1	0	0	0	0	0	0	0	0	0	2450	0	1	0	0	0	1
26-29	4	2	1	0	0	0	0	0	0	0	0	0	3650	0	0	0	0	0	1
26-29	3	4	1	0	0	0	0	0	0	0	0	0	3000	0	0	0	0	0	1
26-29	4	2	1	0	0	0	0	0	0	0	0	1	4900	0	0	0	0	1	1
26-29	1	3	1	0	0	0	0	0	0	0	0	0	3900	0	0	0	1	1	1
26-29	5	3	1	0	0	0	0	0	0	0	0	0	3100	0	0	0	0	0	0
26-29	1	1	1	0	0	0	0	0	0	0	0	0	3550	0	0	0	0	0	1
26-29	4	2	1	0	0	0	0	0	0	0	0	0	3300	0	0	0	0	0	1
26-29	1	3	1	0	0	0	0	0	0	0	0	0	3200	0	0	0	0	0	1
26-29	4	2	1	0	0	0	0	0	0	0	0	0	3950	0	0	0	0	0	1
26-29	1	2	1	0	0	0	0	0	0	0	0	1	4050	0	0	0	0	0	1
26-29	4	2	1	0	0	0	0	0	0	0	0	1	4300	0	0	0	0	0	1
26-29	1	3	1	0	0	0	1	0	0	0	0	0	3500	0	1	0	0	0	1
26-29	1	1	1	0	0	0	0	0	0	0	0	0	3550	0	0	0	0	0	1
26-29	1	3	1	0	0	0	0	0	0	0	0	0	3500	0	1	0	0	0	1
26-29	1	2	1	0	0	0	0	0	0	0	0	1	4150	0	0	0	0	0	1
26-29	1	2	1	0	0	0	1	0	0	0	0	0	3500	0	0	0	0	0	1
26-29	1	3	1	0	0	0	0	0	0	0	0	0	3400	0	0	0	1	1	1
26-29	1	3	1	0	0	0	0	0	0	0	0	0	3800	0	0	0	0	1	1
26-29	1	3	1	0	1	0	0	0	0	0	0	0	3250	0	0	0	0	0	1
26-29	5	3	1	0	0	0	0	0	0	0	0	0	3450	0	0	0	0	0	1
26-29	1	2	1	0	0	0	0	0	0	0	0	0	3900	0	0	0	0	0	1
26-29	1	2	1	0	0	0	0	0	0	0	0	0	3870	0	1	0	0	0	1
26-29	4	1	1	0	0	0	0	0	0	0	0	1	4000	0	0	0	0	0	1
26-29	4	1	1	0	0	0	0	0	0	0	0	0	3550	0	0	0	0	0	1
26-29	1	3	1	0	0	0	0	0	0	0	0	0	3200	0	0	0	0	0	1
26-29	1	3	1	0	0	0	0	0	0	0	0	0	3300	0	0	0	0	0	1
26-29	1	2	1	0	0	0	0	0	0	0	0	0	3250	0	0	0	0	0	0
26-29	1	2	1	0	0	0	0	0	0	0	0	0	3600	0	0	0	0	0	1
26-29	3	3	1	0	0	0	0	0	0	0	0	0	3980	0	0	0	0	0	1
26-29	1	2	1	0	0	0	0	0	0	0	0	0	3600	0	0	0	0	0	1
26-29	4	2	1	0	0	0	0	0	0	0	0	0	3600	0	0	0	0	0	1
26-29	1	2	1	0	0	0	0	0	0	0	0	0	3100	0	0	0	0	0	1
26-29	1	2	1	0	0	0	0	0	0	0	0	0	2950	0	0	0	0	0	1
26-29	1	2	1	0	0	0	0	0	0	0	0	0	3500	0	0	0	0	0	0
26-29	4	2	1	0	0	0	0	0	0	0	0	0	3750	0	0	0	0	0	1
26-29	1	6	1	0	0	0	0	0	0	0	0	0	3150	0	0	0	0	0	1
26-29	1	5	1	0	0	0	0	0	0	0	0	0	3500	0	0	0	0	0	0
26-29	4	2	1	1	0	0	0	0	0	0	0	1	4700	0	1	0	1	1	1
26-29	1	2	1	0	0	0	0	0	0	0	0	0	3600	0	0	0	0	0	1
26-29	4	2	1	0	0	0	0	0	0	0	0	1	4000	0	0	0	0	0	1
26-29	1	2	1	0	0	0	0	0	0	0	0	0	3100	0	1	0	0	0	1
26-29	5	1	1	0	0	0	0	0	0	0	0	0	3400	0	0	0	0	0	1
26-29	1	4	1	0	0	0	0	0	0	0	0	0	3050	0	0	0	0	0	1
26-29	1	2	1	0	0	0	0	0	0	0	0	1	4000	0	0	0	0	0	1
26-29	4	2	1	0	0	0	0	0	0	0	0	0	3600	0	0	0	0	0	1
26-29	4	4	1	0	0	0	0	0	0	0	0	0	3400	0	0	0	0	0	0
26-29	4	2	1	0	0	0	0	0	0	0	0	0	3400	0	0	0	0	0	1
26-29	1	2	1	0	0	0	0	0	0	0	0	0	3500	0	0	0	0	0	1
26-29	1	2	1	0	0	0	0	0	0	0	0	0	3200	0	0	0	0	0	1
26-29	1	2	1	0	0	0	0	0	0	0	0	0	3800	0	0	0	0	0	1
26-29	4	2	1	0	0	0	0	0	0	0	0	0	3500	0	0	0	0	0	1
26-29	4	2	1	0	0	0	0	0	0	0	1	0	2250	0	1	0	1	0	1
26-29	1	5	1	0	0	0	0	0	0	0	0	1	4100	0	0	0	0	0	1
26-29	5	3	1	0	0	0	0	0	0	0	0	0	3000	0	0	0	0	1	1
26-29	4	3	1	0	1	0	0	0	0	0	0	0	3550	0	0	0	0	0	1
26-29	1	2	1	0	0	0	0	0	0	0	0	0	3520	0	0	0	0	0	1
26-29	1	3	1	0	0	0	0	0	0	0	0	0	3400	0	0	0	0	0	0
26-29	1	3	1	0	0	0	0	0	0	0	0	1	4000	0	0	0	0	0	1
26-29	5	1	1	0	0	1	0	0	0	0	1	0	2000	0	1	0	0	0	0
26-29	1	2	1	0	0	0	0	0	0	0	0	0	3100	0	0	0	0	0	0
26-29	1	2	1	0	0	0	0	0	0	0	0	0	3500	0	0	0	0	0	1
26-29	4	1	1	0	0	0	0	0	0	1	0	1	4000	0	0	0	0	0	1
26-29	1	5	1	0	0	0	0	0	0	0	0	0	2500	0	1	1	0	0	1
26-29	1	1	1	0	0	0	0	0	0	0	0	1	4200	0	0	0	0	0	1
26-29	1	2	1	0	0	0	0	0	0	0	0	0	3400	0	0	0	0	0	1
26-29	4	2	1	0	0	0	0	0	0	0	0	0	3900	0	0	0	1	0	1
26-29	1	3	1	0	0	0	0	0	0	0	0	0	3500	0	0	0	0	0	1
26-29	4	2	1	0	1	0	0	0	0	0	0	0	2900	0	0	0	0	0	1
26-29	1	2	1	0	0	0	0	0	0	0	0	0	3200	0	0	0	0	0	1
26-29	1	2	1	0	0	0	0	0	0	0	0	1	4400	0	0	0	0	0	1
26-29	1	1	1	0	0	0	0	0	0	1	1	0	3800	0	1	0	0	1	1
26-29	4	2	1	0	0	0	0	0	0	0	0	0	3200	0	0	0	0	0	1
26-29	5	3	1	0	0	0	0	0	0	0	0	0	3550	0	0	0	0	0	1
26-29	1	2	1	0	0	0	0	0	0	0	0	0	3500	0	0	0	0	1	1
26-29	1	2	1	0	0	0	0	0	0	0	0	0	3800	0	0	0	1	0	1
26-29	5	2	1	0	0	0	0	0	0	0	0	0	3500	0	0	0	0	0	1
26-29	5	1	1	0	0	0	0	0	0	1	0	0	3800	0	0	0	0	0	1
26-29	1	1	1	0	0	0	0	0	0	0	0	0	3600	1	0	0	0	0	1
26-29	1	3	1	0	0	0	0	0	0	0	0	1	4400	0	0	0	0	0	1
26-29	4	2	1	0	1	0	0	0	0	0	0	0	3550	0	0	0	0	0	1
26-29	5	2	1	0	0	0	1	0	0	0	0	0	3400	0	0	0	0	0	1
26-29	1	2	1	0	0	0	0	0	0	0	0	0	3400	0	0	0	0	0	1
26-29	4	4	1	0	0	0	0	0	0	0	0	0	3300	0	0	0	0	0	1
26-29	1	4	1	0	0	0	0	0	0	0	0	0	2600	0	0	0	0	0	1
26-29	1	1	1	0	0	0	0	0	0	0	0	0	3200	0	0	0	0	0	1
26-29	5	2	1	0	0	0	0	0	0	0	1	0	2000	0	1	0	0	0	0
26-29	1	3	1	0	0	0	0	0	0	0	1	0	2100	0	0	0	0	1	1
26-29	5	3	1	0	0	0	0	0	0	0	0	0	3200	0	0	0	0	0	1
26-29	1	3	1	0	0	0	0	0	1	0	1	0	2700	0	0	0	1	0	1
26-29	1	3	1	0	0	0	0	0	0	0	1	0	2850	0	0	0	0	0	1
26-29	1	2	1	0	0	0	0	0	0	0	0	0	3900	0	0	0	0	0	1
26-29	1	1	1	0	0	0	0	0	0	0	0	1	4000	0	0	0	0	0	1
26-29	1	2	1	0	0	0	0	0	0	1	0	0	3800	0	1	0	0	0	1
26-29	5	3	1	0	0	0	0	0	0	0	0	0	3050	1	1	0	0	1	0
26-29	4	5	1	0	0	0	0	0	0	0	0	0	3500	0	0	0	0	0	1
26-29	4	2	1	0	0	0	0	0	0	0	0	0	3700	0	0	0	0	0	1
26-29	1	5	1	0	0	0	0	0	0	0	1	0	2950	0	0	0	1	0	1
26-29	1	2	1	0	0	0	0	0	0	0	0	0	3800	0	0	0	0	0	1
26-29	5	1	1	0	0	0	0	0	0	0	0	1	4500	0	0	0	0	0	1
26-29	1	3	1	0	0	0	0	0	0	0	0	0	3000	0	0	0	0	0	1
26-29	1	3	1	0	0	0	1	0	0	0	0	1	4100	0	1	0	0	0	1
26-29	5	3	1	0	0	0	0	0	0	0	0	0	3200	0	0	0	0	1	1
26-29	1	3	1	0	0	0	0	0	0	0	0	1	4100	0	0	0	0	0	1
26-29	1	2	1	0	0	0	0	0	0	0	0	0	3700	0	0	0	0	0	1
26-29	4	2	1	0	0	0	0	0	0	0	0	1	4100	1	0	0	0	0	1
26-29	5	2	1	0	1	0	0	0	0	0	0	0	3750	0	0	0	0	0	1
26-29	5	1	1	0	0	0	0	0	0	0	0	0	3700	1	0	0	0	0	1
26-29	1	3	1	0	0	0	0	0	0	0	0	0	3400	0	0	0	0	0	1
26-29	1	3	1	0	0	0	0	0	0	0	0	0	3800	0	0	0	0	0	1
26-29	5	1	1	0	0	0	0	0	0	0	0	0	3200	0	0	0	0	0	0
26-29	1	3	1	0	0	0	0	0	0	0	0	0	3600	0	0	0	0	0	1
26-29	4	2	1	0	0	0	0	0	0	0	0	0	3250	1	0	0	0	0	1
26-29	1	4	1	0	0	0	0	0	0	0	0	0	3700	1	0	0	0	0	0
26-29	5	3	1	0	0	0	0	0	0	0	0	0	3500	0	0	0	0	1	1
26-29	5	3	1	0	0	0	1	0	0	0	0	0	3700	0	0	0	0	0	1
26-29	1	2	1	0	0	0	0	0	0	0	0	0	3550	0	0	0	0	0	1
26-29	1	2	1	0	0	0	0	0	0	0	0	0	3800	0	0	0	0	0	1
26-29	1	2	1	0	0	0	0	0	0	0	0	0	3700	0	0	0	0	0	1
26-29	1	3	1	0	0	0	0	0	0	0	0	1	5100	0	0	0	0	0	1
26-29	4	2	1	0	0	0	0	0	0	0	0	0	3700	0	0	0	0	0	1
26-29	4	2	1	0	0	0	0	0	0	0	0	0	3800	0	0	0	0	0	1
26-29	1	1	1	0	0	0	0	0	0	0	0	0	3800	0	0	0	0	0	1
26-29	1	6	1	0	0	0	0	0	0	0	0	0	3100	0	0	0	0	0	1
26-29	1	6	1	0	0	0	0	0	0	0	0	0	3400	0	0	0	0	0	1
26-29	1	1	1	0	1	0	0	0	0	0	0	0	3500	0	0	0	0	0	1
26-29	1	1	1	0	1	0	0	0	0	0	0	1	4000	0	0	0	0	0	1
26-29	1	2	1	0	0	0	0	0	0	0	0	1	4550	0	0	0	0	0	1
26-29	4	2	1	0	0	0	0	0	0	0	0	0	3400	0	0	0	0	0	1
26-29	1	2	1	0	0	0	0	0	0	0	0	1	4190	0	0	0	0	0	1
26-29	5	2	1	0	0	0	0	0	0	0	0	0	3800	0	0	0	0	0	1
26-29	1	2	1	0	0	0	0	0	0	0	0	1	4000	0	0	0	0	0	1
26-29	1	2	1	0	0	0	0	0	0	0	0	1	4050	0	0	0	0	1	1
26-29	5	3	1	0	0	0	0	0	0	0	0	0	2900	0	0	0	0	0	1
26-29	1	2	1	0	0	0	0	0	0	0	0	0	3350	0	0	1	0	0	1
26-29	1	3	1	0	0	0	0	0	0	0	0	0	3350	0	0	0	0	0	1
26-29	5	3	1	0	0	0	0	0	0	0	0	1	4000	0	0	0	0	0	1
26-29	1	6	1	0	0	0	0	0	0	0	0	0	3500	0	0	0	0	0	1
26-29	1	3	1	0	0	0	0	0	0	0	0	0	3600	0	0	0	1	0	0
26-29	5	3	1	0	0	0	0	0	0	0	0	1	4100	0	0	0	0	0	1
26-29	1	2	1	0	0	0	0	0	0	0	0	0	3950	0	0	0	0	0	1
26-29	1	6	1	0	0	0	0	0	0	0	0	1	4000	0	0	0	0	0	1
26-29	4	5	1	0	0	0	0	0	0	0	0	0	3100	0	0	0	0	0	1
26-29	1	2	1	0	0	0	0	0	0	0	0	0	3200	0	0	0	0	0	1
26-29	1	3	1	0	0	0	0	0	0	0	0	0	2900	1	0	0	0	0	1
26-29	5	3	1	0	0	0	0	0	0	0	0	0	3500	0	0	0	0	0	0
26-29	1	3	1	0	0	0	0	0	0	0	0	0	3250	0	0	0	0	0	1
26-29	1	3	1	0	0	0	0	0	0	0	0	1	4000	0	0	0	0	0	1
26-29	5	3	1	0	0	0	0	0	0	0	0	0	3600	0	0	0	0	0	1
26-29	5	3	1	0	0	0	0	0	0	0	0	1	4500	1	1	0	0	0	0
26-29	1	2	1	0	0	0	0	0	0	0	0	1	4300	0	0	1	0	0	1
26-29	1	2	1	0	0	0	0	0	0	0	0	0	3140	0	0	0	0	0	1
26-29	1	3	1	0	0	0	0	0	0	0	0	0	3350	0	0	0	1	0	0
26-29	1	3	1	0	0	0	0	0	0	0	0	1	4500	0	0	0	0	0	0
26-29	5	3	1	0	0	0	0	0	0	0	0	0	3700	0	0	0	0	0	1
26-29	1	3	1	0	0	0	0	0	0	0	0	1	4400	0	0	0	0	0	1
26-29	4	6	1	0	0	0	0	1	1	0	1	0	850	0	1	0	0	0	1
26-29	1	2	1	0	0	0	0	0	0	0	0	0	3600	1	0	0	0	0	1
26-29	1	3	1	0	0	0	0	0	0	0	1	0	3000	0	0	0	1	1	1
26-29	1	3	1	0	0	0	0	0	0	0	0	1	4600	0	0	0	0	0	1
26-29	1	2	1	0	0	0	0	0	0	0	0	0	2800	0	0	0	0	0	1
26-29	3	4	1	0	0	0	0	0	0	0	0	0	3100	0	0	0	0	0	1
26-29	1	1	1	0	0	0	0	0	0	0	0	0	3000	0	0	0	0	0	1
26-29	1	2	1	0	0	0	0	0	0	0	0	0	3400	0	0	0	0	1	1
26-29	3	3	1	0	0	0	0	0	0	0	0	0	3100	0	0	0	0	0	1
26-29	1	2	1	0	0	0	0	0	0	0	0	0	3950	0	0	0	0	0	1
26-29	1	3	1	0	0	0	0	0	0	0	0	1	5000	0	0	0	0	0	1
26-29	1	2	1	0	0	0	0	0	0	0	0	0	3500	0	0	0	0	1	1
26-29	1	3	1	0	0	0	0	0	0	0	0	0	3620	0	0	0	0	0	1
26-29	1	1	1	0	0	0	0	0	0	0	0	0	3600	0	0	0	0	0	0
26-29	1	2	1	0	0	0	0	0	0	0	0	0	3650	0	0	0	0	0	0
26-29	4	1	1	0	0	0	1	0	0	0	0	0	3650	0	0	0	0	0	1
26-29	1	2	1	0	0	0	0	0	0	0	0	0	3300	0	0	0	0	0	1
26-29	5	3	1	1	0	0	0	0	0	0	0	0	3200	0	0	0	0	0	0
26-29	5	3	1	0	0	0	0	0	0	0	0	0	3750	0	0	0	0	0	1
26-29	1	3	1	0	0	0	0	0	0	0	0	0	2600	0	0	0	0	0	0
26-29	1	4	1	0	0	0	0	0	0	0	0	0	3750	0	0	0	0	0	0
26-29	1	3	1	0	0	0	0	0	0	0	0	0	3200	0	1	0	0	0	1
26-29	1	1	1	0	0	0	0	0	0	0	0	0	3400	0	0	0	0	0	1
26-29	1	2	1	0	0	0	0	0	0	0	0	0	3300	0	0	0	0	0	1
26-29	1	3	1	0	0	0	0	0	0	0	0	0	3500	1	1	0	0	0	1
26-29	1	2	1	0	0	0	0	0	0	0	0	0	3100	1	1	1	0	0	1
26-29	1	3	1	0	0	0	0	0	0	0	0	0	3900	0	0	0	0	0	1
26-29	1	2	1	0	0	0	0	0	0	0	0	0	3550	0	0	0	0	0	1
[truncated: 1,963 more rows]
